# Supplementary material for: Integrated analysis of transcriptome and metabolome data reveals insights for molecular mechanisms in overwintering Tibetan frogs, Nanorana parkeri
Source: Front Physiol. 2023 Jan 9;13:1104476. doi: 10.3389/fphys.2022.1104476 (PMC9868574; doi:10.3389/fphys.2022.1104476)
Supplement: Supplementary file 1 [file Table4.xls]

## Sheet: Table S4 All differentially exp
Table S4 All differentially expressed genes (DEGs) from transcriptomic analysis
ID	S-liver-1	S-liver-2	S-liver-3	W-liver-1	W-liver-2	W-liver-3
gene-ACAD9	45.897	21.7441	65.1936	14.6702	16.6146	9.58776
gene-ACADS	43.023	48.0297	48.1408	7.15747	8.32202	5.17831
Nanorana_parkeri_newGene_2743	0.20219	0.177443	0.208417	0.464616	0.572195	0.895451
Nanorana_parkeri_newGene_29630	2.73614	1.6929	2.12877	0.85924	0.758232	0.860366
gene-LOC108800144	6.27101	8.48397	8.09627	2.66365	2.35006	4.36546
gene-ALG12	18.1105	15.0756	22.2442	7.90144	8.14571	9.43046
gene-ALDH6A1	603.31	358.871	424.563	85.7119	79.6777	111.911
gene-CUNH21orf58	1.12905	1.08376	1.56219	0.224431	0.087137	0.561253
gene-TMEM185A	4.42031	2.88491	4.09745	7.55619	7.54633	16.4121
gene-MTHFD2	0.761515	0.429509	0.469246	2.60636	1.46829	2.2194
gene-LOC108800252	8039.91	5004.92	7228.7	28881.1	33867.5	28051.9
gene-RSRP1	12.8603	8.04828	21.4104	2.74634	3.18505	2.83031
Nanorana_parkeri_newGene_39149	0.751455	0.838541	0.440745	1.49375	1.51558	1.85476
Nanorana_parkeri_newGene_24271	5.39103	4.65065	3.84108	3.02923	2.96012	1.63516
gene-LOC108790280	0.550032	0.444	0.507871	1.78067	1.44381	2.04394
gene-FAM83H	1.48502	1.13674	1.39228	0.502559	0.353323	0.859803
gene-LOC108796934	0.444371	0.541634	0.212229	1.1574	0.763167	1.90594
gene-F13A1	0.602054	0.493763	0.548584	1.33192	1.42199	2.31462
gene-TMEM254	100.267	96.8528	132.858	36.633	36.56	27.8596
gene-CRIP1	141.596	62.0028	65.123	448.944	476.355	273.715
gene-THSD7A	0.100959	0	0.115924	0.736651	0.656618	0.889764
gene-NCBP1	5.06431	4.11467	4.47366	1.32229	1.19532	3.01767
gene-SUGCT	4.12861	2.77912	4.51813	0.461167	0.280875	0.608767
gene-SH3GLB1	6.18017	3.06635	4.57806	9.00554	7.68459	12.3993
gene-CRIPT	4.70169	5.60587	6.09983	11.7449	11.408	22.6194
gene-BAG3	9.07952	1.93929	6.1047	1.0932	0.901799	1.78713
Nanorana_parkeri_newGene_21387	13.8633	10.5574	9.6888	1.48028	1.65544	4.45253
gene-SMARCA5	6.33478	2.60233	2.25535	0.37688	0.265177	1.71197
gene-CLUAP1	1.28575	1.21427	0.892864	3.17868	3.63609	5.19032
gene-ATP5E	80.106	48.8628	98.2058	264.457	230.542	251.452
gene-STK35	0.666899	0.277141	0.556935	3.16619	3.47105	2.18244
gene-ATP5O	199.104	136.609	188.569	74.4743	78.2877	85.8623
gene-NAV2	3.67849	4.33238	2.73675	1.80902	1.61285	1.38328
gene-LOC108797719	0.184568	0.344986	0.341397	0.57268	0.716103	1.36831
gene-LOC108797717	5.53516	8.27796	8.9528	2.24456	2.32841	2.56562
gene-LOC108797714	0.126953	0.101648	0.233435	0.519409	0.422518	1.36159
gene-LOC108797711	0.106503	0.132806	0.139135	0.899585	0.946623	0.942136
gene-LOC108798727	0.360005	0.190891	0.418537	1.32564	0.768253	1.74765
gene-LOC108798720	10.5529	5.62231	9.25053	3.99457	3.75144	2.96796
gene-ANO6	0.077048	0	0.087316	0.95696	0.859301	1.13176
gene-ANO8	0.172152	0.091456	0.078428	0.366459	0.281507	0.379685
gene-TTC9C	24.1669	12.0073	13.3618	7.48194	6.21836	7.99426
gene-LOC108803769	0.537811	0.490103	0.452386	1.14257	1.56753	1.8555
Nanorana_parkeri_newGene_36863	0.817935	0.640149	0.591374	1.10146	1.52943	2.9723
gene-FBXL12	3.39028	2.9253	2.59765	7.58998	7.82853	8.0874
Nanorana_parkeri_newGene_47453	0.062691	0.06722	0.090829	3.80039	2.69609	10.4938
Nanorana_parkeri_newGene_37731	2.66527	1.6733	3.06106	1.15348	0.958134	0.568065
gene-CUNH19orf66	7.84755	4.20033	8.08704	16.9278	12.9149	16.7012
gene-NDUFV1	101.372	87.6053	89.9977	35.1747	32.9258	49.9766
gene-KBTBD11	0.115005	0.070666	0.068531	0.518069	0.356983	0.68263
gene-PDILT	0.658739	0.564296	0.37512	3.0669	2.05959	5.38539
gene-NOXA1	0.156481	0.163545	0	1.65978	1.37549	2.11471
gene-LOC108797463	20.2392	11.5522	18.202	2.76887	3.23238	7.17179
gene-CXCR4	0.618825	0.308201	0.399685	3.38132	2.81026	11.5842
Nanorana_parkeri_newGene_30859	2.06188	2.09929	1.25303	0.041647	0.059707	0.296607
gene-VPS54	0.768253	0.742015	0.854947	1.58791	1.38064	3.47512
gene-VPS50	0.651407	0.655199	0.676364	1.46933	1.06749	3.09082
gene-VPS53	1.64389	1.03259	1.08286	3.45546	3.67325	4.39721
gene-RFESD	1.08065	1.40449	0.525635	5.35657	4.33678	4.88657
gene-LOC108784710	63.9543	32.5115	58.7748	4.43365	4.51162	5.10168
Nanorana_parkeri_newGene_53940	0.271424	0.190835	0.197889	0.650971	0.486925	1.10794
Nanorana_parkeri_newGene_36451	0	0	0	0.533778	0.530046	0.656472
Nanorana_parkeri_newGene_53948	0.445039	0.428275	0.616757	1.36731	0.854536	1.61403
gene-RAB5B	4.66962	2.3312	3.64043	12.4548	9.27756	16.2157
gene-RAB5C	11.1659	7.07115	11.1422	30.4203	19.6203	52.2559
gene-SALL1	4.74594	4.03784	3.25611	1.55047	2.02528	1.47566
gene-LBH	6.17125	2.17459	2.96993	8.18414	6.9647	14.2615
gene-LPCAT3	16.5321	11.5428	16.4342	3.12561	3.2699	5.79331
gene-DDX10	1.31152	1.66334	1.44139	3.48854	2.94093	5.35662
gene-ADD2	0.476114	0.675674	0.464229	0.169706	0.156947	0.069744
gene-ADD1	3.14252	2.73376	2.94026	5.95287	5.87764	8.97745
Nanorana_parkeri_newGene_20365	0.520795	0.482835	0.598619	1.36622	1.13185	1.77477
Nanorana_parkeri_newGene_10860	0.516736	0.097341	0.212902	1.83176	1.52261	3.5572
gene-BST1	6.51064	3.72735	3.72573	1.23196	1.55786	0.306722
Nanorana_parkeri_newGene_50629	7.92854	8.40387	12.6277	2.64226	2.25631	2.70976
gene-PRKCI	0.292174	0.340119	0.194936	1.10135	1.00502	2.09035
Nanorana_parkeri_newGene_28288	3.03904	2.27806	3.11732	1.31391	1.06998	1.78584
Nanorana_parkeri_newGene_37418	464.544	389.656	283.982	1830.73	1359.59	1085.78
Nanorana_parkeri_newGene_38425	0.471981	0	0.313497	1.7729	2.27315	1.62957
gene-LOC108801231	5.26051	1.79276	3.25779	0.779682	0.288915	1.87436
gene-PPARGC1A	2.03768	3.93796	3.01655	0.705475	0.565181	1.88731
gene-LOC108789919	9.02963	8.76913	9.16566	2.32051	2.64787	6.31977
gene-TRAPPC10	2.21165	2.15964	2.27691	4.17125	3.6609	12.4457
Nanorana_parkeri_newGene_51026	0.892446	2.13623	0.632379	2.1776	2.60833	5.26347
gene-SCPEP1	26.387	16.8238	14.515	35.4994	37.8238	84.6726
gene-LOC108795996	0.359518	0.219706	0.251538	2.20932	2.44647	1.74971
Nanorana_parkeri_newGene_27734	1.10862	1.14509	1.16633	0.246506	0.344404	0.525601
Nanorana_parkeri_newGene_6111	0.486912	0.336167	0.020316	1.18216	1.24967	1.62689
gene-LOC108796743	1.78476	3.08697	4.47165	0.714011	0.752399	1.4707
gene-JAM2	1.11445	0.74164	0.296874	3.84059	3.83545	3.95161
gene-NEIL1	11.5629	18.239	10.4808	1.81777	1.99217	5.72393
Nanorana_parkeri_newGene_21196	42.2559	21.3444	35.5214	13.3774	13.5704	8.00791
gene-PHGDH	4.07646	3.61691	1.2808	1.07753	0.702171	1.02202
Nanorana_parkeri_newGene_15794	2.72185	2.97252	2.43795	0.573189	0.425984	1.00623
gene-QARS	47.9929	39.7778	43.5243	106.882	102.759	125.975
Nanorana_parkeri_newGene_15860	0.391171	0.26154	0.291368	0.681212	0.717108	1.84665
Nanorana_parkeri_newGene_53274	9.04721	7.5578	11.8537	3.67489	2.54568	3.38154
gene-CBLC	7.84352	3.95808	5.36629	1.79251	1.81286	2.66809
gene-LOC108803101	0.086765	0.320737	0.377035	6.19118	7.34078	5.98942
gene-LOC108797900	13.7386	8.76357	8.84042	2.64358	1.81237	1.29312
gene-LOC108798681	51.2259	25.9752	40.9289	9.09123	9.20733	12.5672
gene-FOXK2	9.59971	20.9475	27.2259	6.2115	4.12479	7.62566
Nanorana_parkeri_newGene_36125	0.517024	0.363321	0.83444	0.134285	0.139608	0.103697
gene-TLK1	6.5847	4.01664	5.313	2.01762	2.24958	2.54476
gene-TLK2	1.77039	1.30673	2.02952	3.92804	2.84694	4.68036
gene-SSBP3	9.56154	6.3884	6.52368	2.92991	2.65735	4.8452
gene-RPS23	895.735	838.427	909.362	2849.17	2523.62	2070.86
gene-LOC108803263	886.842	648.61	1000.49	28.9891	25.6928	46.4501
gene-METTL12	10.1161	6.27069	12.4055	3.73128	2.78265	5.01056
gene-LOC108800515	0.193584	0	0	3.14004	4.06517	15.7087
Nanorana_parkeri_newGene_41434	3.41493	3.03693	2.62886	15.7333	14.5007	11.6052
gene-LOC108785227	0.752342	0.175056	0.223649	2.53592	2.9215	7.25929
gene-LOC108801643	17.0529	6.79088	9.53818	29.3408	27.5796	52.8302
Nanorana_parkeri_newGene_54352	0.766621	0.416989	0.356599	10.3244	7.51881	18.1667
gene-LOC108788226	5.46534	5.3319	5.25324	2.77524	2.32024	2.07071
gene-LOC108786596	1.38611	1.52251	2.69218	6.21719	4.48616	14.1665
gene-LOC108786594	465.156	914.12	806.742	172.997	176.257	92.334
gene-LOC108786593	104.009	121.775	107.764	47.1359	44.233	36.062
gene-TBL1XR1	1.97148	1.38713	2.02327	4.05635	2.92376	5.71214
gene-FAM206A	20.6648	14.6152	17.2118	5.54482	8.05382	8.88695
gene-HIRIP3	0.446692	0.447984	0.842637	2.64299	2.31926	4.87393
Nanorana_parkeri_newGene_55052	8.44913	7.92263	6.83989	1.36299	1.51825	1.9019
gene-LRRC32	0.345407	0.077427	0.289271	0.704182	0.839689	1.35383
Nanorana_parkeri_newGene_8608	20.558	13.2318	21.3843	4.31255	3.53669	5.93833
Nanorana_parkeri_newGene_1276	70.7167	32.3053	56.2913	11.5847	11.0044	8.23693
Nanorana_parkeri_newGene_43461	1.30365	0.740355	0.976335	0.026559	0.033866	0.064582
gene-ATE1	4.31594	3.70416	4.6288	1.01524	1.31057	3.00434
gene-LOC108796502	6.31738	1.53032	2.12304	32.0837	29.0349	16.3364
gene-CUNH17orf62	7.8371	2.40942	2.10048	16.6227	12.3561	35.7372
gene-TMEM255A	0.57598	0.84155	0.709201	0.202762	0.238481	0.082046
gene-ZFAND2B	1.73002	0.692415	1.01929	4.28996	3.14525	5.59038
gene-LOC108800253	953.211	372.669	921.169	4097.66	5023.84	1022.88
Nanorana_parkeri_newGene_1749	0.362597	0	0	1.21404	1.16357	1.37492
gene-AMMECR1L	3.10005	4.40402	5.28425	0.861211	1.21328	2.18748
gene-CD74	93.5063	56.1145	57.3926	326.299	314.769	413.878
gene-GMEB1	5.80486	4.45859	5.48239	10.2435	10.2487	17.3056
Nanorana_parkeri_newGene_7743	0.738338	0.314723	0.498354	1.46247	1.17844	1.1716
gene-GUCY1A3	0.27839	0.178266	0.065567	0.903275	0.614478	2.31608
gene-NPLOC4	15.974	11.8166	18.5915	6.65686	5.74146	8.8766
gene-OXNAD1	5.10088	5.63029	2.33043	0.643419	0.676809	2.1083
Nanorana_parkeri_newGene_4094	0.858285	0.738042	0.548043	0.124479	0.086154	0.186234
Nanorana_parkeri_newGene_4093	0.667265	0.399207	1.18648	0.173688	0.096526	0.124928
gene-LOC108784359	0.129424	0	0.160784	1.50783	1.2451	1.3233
gene-GNG12	0.834785	0.526591	0.589093	1.72168	1.22901	2.30888
gene-CDKN1C	1.07353	0.457811	1.71285	6.51532	4.94984	6.92598
gene-WDR48	0.904666	0.573308	0.902312	1.60681	1.60676	3.43229
gene-WDR43	31.759	12.2705	17.2822	8.65032	7.71351	13.8408
gene-MIGA2	3.39809	1.26202	2.05609	0.989261	0.794552	1.07132
gene-PI4K2A	0.157809	0.331212	0.287701	0.78104	0.671657	1.49648
gene-PRCP	1.36401	0.72164	0.862494	12.8859	9.42477	20.878
gene-GPR84	0.699487	0.196647	0.190253	7.2777	6.00891	22.0645
Nanorana_parkeri_newGene_389	31.4753	8.70237	12.7899	5.9141	5.04767	4.86414
gene-PUDP	4.34984	3.97683	1.74869	1.13369	0.75439	1.45068
gene-LOC108803876	1.85153	1.75913	1.72705	6.76934	4.79957	6.76776
gene-TOR4A	0.680576	0.123208	0.286012	1.59642	1.22995	2.23604
gene-GMIP	0.605092	0.339277	0.450057	1.50953	1.5036	2.76241
Nanorana_parkeri_newGene_36732	3.85847	3.55153	5.12838	1.39836	0.997439	3.17023
Nanorana_parkeri_newGene_48128	0.429356	0.484835	0.432996	1.30389	1.09796	4.82449
gene-MBD6	0.173185	0.228453	0.349627	0.546812	0.547926	1.09211
gene-RAB22A	0.61563	1.00985	1.19967	2.50215	2.21528	4.17844
gene-CUNH9orf16	1.62458	1.57111	1.12639	6.20468	6.45747	14.6214
gene-SESN3	0.692314	1.01377	1.1851	3.06538	2.47154	4.64419
Nanorana_parkeri_newGene_47346	2.51864	5.12884	4.25227	0.829567	0.604745	1.6219
gene-CPEB4	1.32738	0.497966	0.663374	3.91258	2.69821	3.41559
gene-LOC108804971	20.9791	12.0313	21.1024	7.98205	6.30389	3.22613
gene-SUPT5H	18.1426	15.3784	22.1381	6.76446	6.32749	11.2989
gene-LOC108786659	0.25468	0.23024	0.496338	0.956509	0.743005	1.28786
gene-EARS2	3.61865	1.43479	2.54054	0.68892	0.837763	1.61851
Nanorana_parkeri_newGene_54041	2.37876	1.77855	1.93713	0.434979	0.146405	0.494446
gene-CRYGN	0.131087	0	0	4.18232	4.47721	2.07021
gene-ABCA1	3.64983	4.21017	6.08921	18.3252	16.165	41.4787
gene-HMOX2	3.70431	2.35805	2.07008	6.66542	5.23737	10.4602
gene-HMOX1	150.674	133.919	258.427	359.105	365.097	1014.48
Nanorana_parkeri_newGene_35435	1.16847	0.961067	2.77183	0.287148	0.170444	0.338607
gene-CUNH14orf37	1.16617	0.36741	0.800584	3.67431	1.99351	2.28982
gene-PHC1	15.9321	11.5906	18.5541	5.21899	3.9409	7.7578
gene-PHC3	0.542831	0.355355	0.344372	1.01658	0.77612	1.32401
Nanorana_parkeri_newGene_55483	14.721	10.3979	23.3474	8.09413	6.51052	8.86195
Nanorana_parkeri_newGene_49753	1.58287	1.35005	1.22672	0.28695	0.413128	0.332965
gene-KIF5B	3.6174	2.63904	3.06207	1.0752	1.02211	2.16788
Nanorana_parkeri_newGene_13588	0	0	0	0.264171	1.31368	0.746244
Nanorana_parkeri_newGene_14057	0	0.17041	0.061931	0.97181	0.784594	0.654046
gene-LOC108796319	1.57308	0.858062	1.87576	4.57693	3.87962	4.39163
gene-BLVRA	0.433938	0.430472	0.386018	1.12383	1.12805	1.78119
gene-CACNA2D4	1.23283	0.94621	0.823303	2.71397	2.45917	3.29786
Nanorana_parkeri_newGene_16960	9.98678	1.26114	4.83542	374.087	327.183	294.583
gene-NPRL3	12.3237	12.3955	13.9119	2.41796	2.71864	3.97022
gene-ARHGAP4	0.502394	0.266699	0.364746	3.16978	2.43401	2.7867
gene-ARHGAP9	0.964381	0.501528	0.457417	3.62677	3.77982	6.07732
gene-YAP1	3.47701	3.32893	5.02944	0.958718	1.11026	2.00285
Nanorana_parkeri_newGene_32698	4.61221	3.48473	2.76899	0.569196	0.423625	1.66001
Nanorana_parkeri_newGene_32699	4.00193	3.6455	2.55435	1.0281	0.994904	1.07341
gene-STK39	1.12592	0.719387	1.30218	4.29668	3.76804	2.11071
Nanorana_parkeri_newGene_34933	3.58547	2.13571	2.59302	0.659527	0.598962	1.04108
Nanorana_parkeri_newGene_42559	3.05043	2.3122	4.07356	0.889559	0.962276	0.763194
Nanorana_parkeri_newGene_26114	2.98797	2.79866	2.54269	10.8022	8.97545	15.9202
gene-ATP5J2	90.3398	57.9591	84.7723	169.11	166.43	209.019
gene-MED19	14.1618	11.3761	11.8548	6.15264	4.33967	7.29488
Nanorana_parkeri_newGene_17610	0.725362	0.456785	0.423256	7.02731	4.55409	7.14727
gene-LOC108795122	0.757968	0.29963	0.634168	2.96819	2.28861	4.97926
gene-WDR60	0.358872	0.092726	0.104088	0.567418	0.549631	0.847504
gene-LOC108798191	0.720867	0.223136	0.58511	1.76885	1.38721	1.97291
gene-LOC108797212	0.482427	0.611532	0.238267	1.59788	1.16091	2.52814
Nanorana_parkeri_newGene_49194	0.14224	0	0.098279	1.33174	1.15037	2.83245
gene-IVD	180.775	111.522	145.503	33.2898	33.8877	94.1079
gene-USP22	4.89806	3.95887	3.3557	8.36797	7.41073	13.4764
gene-ARPC4	62.384	40.1836	53.6934	22.6614	22.1291	32.1603
gene-ARPC5	24.179	8.29377	12.9246	69.0864	63.7209	86.9389
gene-HMGXB3	0.274606	0.181692	0.251226	0.415175	0.412124	1.00967
Nanorana_parkeri_newGene_42947	4.6953	2.63372	3.0176	10.1204	10.2252	11.2369
Nanorana_parkeri_newGene_42940	15.958	8.99371	14.0264	2.46402	1.89783	2.79196
Nanorana_parkeri_newGene_42943	18.8217	13.7273	20.4968	7.17557	6.38217	9.72472
gene-TACC1	0.707913	0.886328	0.332838	2.23728	2.08482	3.77414
gene-LOC108800686	6.80073	12.5133	9.04643	36.3317	38.0323	34.5066
gene-LOC108800687	0.591932	1.1793	1.07232	3.44755	3.48526	8.23693
gene-LOC108787734	45.7441	49.7301	38.9854	17.415	17.6519	6.06544
gene-LOC108787735	53.8201	63.6922	119.8	11.5176	15.8875	19.0691
Nanorana_parkeri_newGene_50007	1.10681	0.725081	0.360352	4.22487	3.85293	7.85194
gene-LOC108793968	4.53944	3.46997	3.47097	13.1568	12.2583	20.7221
Nanorana_parkeri_newGene_39771	0.422182	0.405101	0	3.85361	4.01237	3.34451
Nanorana_parkeri_newGene_28988	5.59829	2.60104	3.53017	0.748685	0.823047	2.54455
Nanorana_parkeri_newGene_14939	0.246625	0.894386	0.504304	1.2826	1.2664	2.70995
Nanorana_parkeri_newGene_14935	1.62388	1.46399	0.548697	0	0.031723	0.360777
Nanorana_parkeri_newGene_18632	5.68288	4.11179	8.47872	2.06514	1.78373	1.53166
gene-SLC25A30	1.06897	0.367222	0.989925	2.42298	1.67701	2.44098
gene-SLC25A32	2.79594	1.29708	1.83253	4.94602	3.72643	5.66886
Nanorana_parkeri_newGene_52511	1.41535	0.431658	1.48212	5.19223	3.12025	7.72998
gene-SLC25A39	5.58043	1.60604	3.31507	9.3575	7.08287	20.1671
gene-LOC108792363	0.179995	0.102292	0.057039	0.894854	0.978092	1.18714
Nanorana_parkeri_newGene_5423	2.71629	1.63708	2.21899	1.19849	0.742985	1.06224
Nanorana_parkeri_newGene_5427	0.375402	0.204552	0.291393	0.07547	0.108608	0.025587
gene-LOC108796295	0.932818	0.379466	0.403537	2.22805	2.32987	3.36798
gene-LOC108796299	2.40225	2.35266	2.57655	7.7844	5.97496	8.45854
gene-UAP1L1	10.0729	6.29239	4.72639	18.7979	18.572	46.4198
gene-LOC108790987	14.543	6.23083	11.8762	22.2936	20.0527	26.3749
gene-BIN2	0.376181	0.197095	0.308356	1.43045	1.34667	2.80925
Nanorana_parkeri_newGene_31355	0.965338	1.45371	1.57255	0.228805	0.199446	0.249195
Nanorana_parkeri_newGene_779	16.6101	3.45291	5.65555	0.495562	0.961632	3.73543
gene-LOC108795589	9.49879	15.3337	24.9335	1.92173	2.18718	7.89911
gene-DOCK11	0.206393	0.080624	0.224533	1.21235	1.1242	1.54167
gene-LOC108783925	17.8748	10.0838	18.0526	5.12208	5.21636	6.7562
gene-PSMG2	11.2377	7.60695	8.90898	2.6019	2.59253	7.30902
Nanorana_parkeri_newGene_1850	2.6856	1.68322	1.69496	0.397536	0.42562	0.529956
gene-SNTA1	2.27983	0.869594	0.80454	3.67605	3.6588	3.15763
gene-TESC	1.32536	0.988482	0.797133	2.65215	2.82319	6.60263
gene-LOC108801332	107.538	71.378	108.954	31.341	25.4153	35.5883
gene-IER3	5.87979	2.1121	1.78885	8.38477	11.9629	14.3005
Nanorana_parkeri_newGene_32224	7.18959	11.097	7.74555	3.89199	3.83084	5.70386
Nanorana_parkeri_newGene_47189	3.20823	3.15436	3.10324	12.9954	9.84632	30.8802
gene-IER2	8.62792	3.60406	4.77913	26.5942	23.355	139.362
Nanorana_parkeri_newGene_47716	3.68522	5.12859	3.5932	1.31511	1.2514	2.32566
gene-RAB11A	53.04	27.1212	50.534	14.947	10.0223	22.0937
gene-SNAPC5	3.62921	1.45887	3.11396	14.1322	11.899	15.5693
gene-CREB3L2	3.74337	3.93647	4.68534	2.08222	1.53459	1.73902
gene-MCC	0.319532	0.111292	0.321003	1.48811	1.39616	1.54109
gene-NUBPL	2.7399	3.00621	1.89406	0.803764	0.514431	1.39288
gene-GUCA1A	6.83456	5.16761	5.48069	0	0	0.317968
Nanorana_parkeri_newGene_49547	14.7703	8.00459	10.5428	3.92677	4.78221	4.25141
gene-NUBP2	2.33108	1.28415	1.65028	3.61715	3.39525	9.38841
gene-LOC108787801	0.518736	0.749907	0.869137	0.184215	0.262079	0.223529
gene-NCL	122.485	84.8671	125.956	41.6883	42.903	88.6125
gene-PAG1	1.64563	1.45413	1.03721	2.85551	2.08016	4.26291
gene-PHB	112.906	66.6474	108.452	38.2779	37.5831	55.9364
Nanorana_parkeri_newGene_237	1.80267	1.13798	1.26328	0.479796	0.302857	1.28161
gene-LOC108802366	13.4922	7.22084	7.62154	54.3406	54.6723	28.1738
gene-LOC108802361	1.54383	2.25066	2.02819	6.90793	6.30918	4.37331
gene-LOC108802360	0.875341	0.842213	0.900114	1.62786	1.82458	4.75675
gene-PCCB	89.2298	50.4874	94.5155	21.9086	21.6477	26.3621
gene-BDH2	72.8195	51.6791	71.0537	13.634	13.4172	22.3867
Nanorana_parkeri_newGene_50484	1.31943	1.65067	0.722088	4.71439	5.53436	12.8408
gene-MLKL	0.297542	0.099306	0.329181	0.664285	0.646651	1.91365
gene-NEDD1	0.850954	0.500439	0.342905	1.4684	1.48761	1.6535
Nanorana_parkeri_newGene_36386	4.24254	3.30739	4.5984	1.74416	1.72392	2.59813
gene-NEDD9	0.679097	0.499951	0.7837	2.47991	2.63246	2.80849
gene-PSMB8	35.9999	21.8367	21.6433	58.2256	55.9319	100.253
Nanorana_parkeri_newGene_46908	10.5173	13.822	13.3907	68.5276	124.515	63.7809
Nanorana_parkeri_newGene_3202	4.48796	3.81268	5.16808	0.805733	0.649078	1.23256
gene-EXD3	1.2672	0.90241	0.770016	1.79257	2.00968	3.57013
Nanorana_parkeri_newGene_3201	0.472851	0.413566	1.54771	0.0699	0.069112	0.124321
gene-ARPC1B	2.5613	1.73674	0.92411	8.60106	7.48384	13.5058
gene-LOC108801128	13.0517	7.74382	10.1257	30.3945	28.276	37.5084
gene-LOC108786363	6.70264	5.90135	6.56145	2.8352	2.86372	3.51628
gene-LOC108801123	1.41814	1.02937	1.81659	0.419125	0.503728	0.833865
gene-LOC108791089	0.404934	0.298079	0.407206	1.87572	1.26197	2.16568
gene-ZCCHC24	0	0	0.286973	1.84437	1.24872	1.60399
Nanorana_parkeri_newGene_34426	0.141809	0.258586	0.329099	9.72295	10.8591	5.30306
gene-LOC108804017	0.483602	0.208543	0.268546	1.48769	1.40306	2.20179
gene-GPANK1	1.41523	0.57102	1.00867	3.56034	3.73257	5.10626
gene-DNAJC2	8.76664	5.65693	5.57126	0.939958	0.955096	4.71438
gene-DNAJC4	29.1402	35.1119	18.8657	6.06539	6.5334	8.47473
gene-ZBTB12	1.90877	1.07302	1.78709	5.87986	4.85791	4.94148
gene-AP4M1	4.21615	4.45724	2.36862	1.04292	0.844002	1.32983
gene-ADCY9	0.641446	0.376795	0.691127	0.998861	0.938171	3.85899
gene-SRPX	5.40202	4.51014	4.19679	0.707678	1.30394	1.63032
Nanorana_parkeri_newGene_19591	25.6859	15.3367	36.1884	11.4981	9.75283	9.12568
gene-LOC108792131	16.1276	16.9423	14.7513	4.48887	3.88445	8.92098
Nanorana_parkeri_newGene_49168	1.48368	0.409731	0.850522	2.69345	2.4392	1.84317
Nanorana_parkeri_newGene_21092	8.90549	2.49026	6.94501	0.782464	0.627697	2.48906
Nanorana_parkeri_newGene_11107	7.47307	10.0283	8.83694	1.6048	0.807035	1.91901
gene-MRPS23	16.847	7.60512	10.9908	2.50527	3.18547	5.52419
gene-ATP6V1F	7.49604	2.88311	5.69972	12.7402	8.79771	26.921
gene-ATP6V1D	36.5269	35.1907	29.4786	10.2985	10.8848	24.2589
Nanorana_parkeri_newGene_35326	0.563366	0.330812	0.594805	1.31959	1.36494	1.05012
gene-HSD3B7	72.9037	52.8359	47.2358	6.72082	5.62644	10.7183
Nanorana_parkeri_newGene_39859	0.155353	0	0.029258	1.00125	0.812505	1.17227
gene-PDGFRB	0.476441	0.311729	0.187661	0.964857	0.856602	1.23045
gene-DENND6B	2.39249	1.08662	1.08638	2.81127	3.96086	5.69412
gene-HEPHL1	1.77169	1.19295	1.54552	2.50019	2.5958	6.37129
gene-HARBI1	0.432114	0.25645	0.312378	1.18081	0.816115	1.47917
gene-KLHL13	0.970763	0.733108	0.846252	2.01619	2.03194	3.86637
Nanorana_parkeri_newGene_6608	2.93529	0.70471	0.943724	0.233604	0.251361	0.464753
gene-CEP89	0.273382	0.229687	0.100565	0.493556	0.710205	1.03404
gene-LOC108803692	7.71096	7.70557	7.78294	3.16838	1.81123	2.18308
gene-LMBR1	1.48536	1.52817	1.04127	3.56108	3.3381	4.59849
gene-RBL2	3.42601	3.76735	2.66904	6.76549	5.53359	19.1365
gene-LOC108797493	22.5665	8.94472	5.49791	2.83842	2.0233	2.51746
Nanorana_parkeri_newGene_29428	0.256293	0.210492	0.197682	1.94567	1.52158	1.4196
Nanorana_parkeri_newGene_29427	4.4002	1.70151	3.00265	7.0457	5.24759	14.9141
gene-LOC108799879	3.35403	2.68778	2.67058	1.32605	1.0416	1.31967
gene-TRAP1	40.4403	14.6628	31.9865	2.01942	1.50971	9.31931
gene-ANKS1B	3.2759	7.48156	4.88519	0	0	0
gene-LOC108786160	20.4534	6.77899	19.9106	639.203	604.48	340.192
gene-LOC108801453	3.09262	3.02334	3.83644	1.41695	1.12915	1.14307
gene-CBWD1	7.38865	7.13191	6.54648	2.16373	2.59448	2.54188
gene-MKNK2	0.737325	1.26039	0.57863	3.03025	3.36862	4.89506
gene-ATP8A1	0.190688	0.111124	0.086115	1.10871	0.905194	1.60416
gene-LOC108785532	2.01223	1.36185	1.03318	3.75644	3.09629	3.41277
gene-LOC108785533	0.246258	0.300374	0.251397	1.18295	1.08458	1.33935
gene-LOC108785534	26.6663	19.8726	32.5773	143.035	108.873	164.889
Nanorana_parkeri_newGene_55269	14.4386	11.9249	7.78839	1.56825	2.77103	1.85764
Nanorana_parkeri_newGene_55265	8.97579	8.46468	7.57781	2.34953	2.34285	2.71782
gene-LOC108800667	1.32629	0.97515	0.229853	16.0761	14.4432	30.2746
Nanorana_parkeri_newGene_43251	0.855922	1.6371	0.852253	6.72482	5.58671	28.1537
gene-MAN2C1	9.00637	4.74619	8.09468	2.6194	1.95596	2.84012
Nanorana_parkeri_newGene_42977	5.19326	7.50355	8.61534	1.06524	1.07412	1.10481
Nanorana_parkeri_newGene_53831	3.42855	1.44949	1.71644	5.23259	5.04563	8.84397
gene-LOC108796426	78.9681	54.7527	107.78	32.4865	30.2727	18.8837
gene-LOC108800668	2.4688	2.3393	2.29375	144.836	139.258	487.409
gene-LOC108786943	0.845762	0.729938	0.994087	1.85115	1.5361	2.4836
gene-LOC108787963	8.44725	1.77822	4.27216	0.816258	1.06445	1.51131
Nanorana_parkeri_newGene_56711	9.81947	5.75523	7.69582	2.21846	2.16444	7.20804
Nanorana_parkeri_newGene_56719	3.23779	2.95813	3.72923	1.10477	1.07599	1.94157
gene-MGAM	0.116273	0.07313	0.072348	0.229234	0.186147	0.873286
Nanorana_parkeri_newGene_5715	8.57538	3.22213	6.08771	2.04142	2.10127	2.02806
gene-HCN2	0.34325	0.298367	0.344704	3.15614	2.39165	3.03868
gene-NAF1	3.35954	3.41491	2.10768	1.10924	1.14659	2.03045
Nanorana_parkeri_newGene_28599	9.90831	5.49456	4.36998	26.2384	25.3887	46.228
gene-LOC108792897	9.55845	5.82046	9.27411	2.15936	2.21054	5.59584
gene-INPP4A	9.92865	13.9131	14.2932	3.27529	3.31426	9.04066
gene-LOC108801712	1.63176	0.968634	2.25145	5.28695	4.50947	7.40737
Nanorana_parkeri_newGene_17074	5.33366	3.27782	3.49289	1.06523	0.970411	1.88088
Nanorana_parkeri_newGene_38512	1.22548	0.11308	0.968037	29.7327	25.0237	50.0798
Nanorana_parkeri_newGene_39648	0.029207	0.019902	0.051594	0.092245	0.127922	0.227909
Nanorana_parkeri_newGene_34757	14.4459	11.5685	26.5206	5.74763	5.15178	6.01565
gene-FMNL1	0.628259	0.246781	0.548203	4.57556	4.18416	5.9564
Nanorana_parkeri_newGene_33254	0.179287	0.10825	0.217424	1.01422	1.22439	1.91816
gene-LOC108796980	40.4004	30.2388	63.9921	19.166	17.5116	30.0621
gene-LOC108796986	0.242904	0.17515	0.069234	0.675638	0.758609	1.2695
gene-LOC108802522	8.61244	10.7489	15.0535	4.14814	4.57921	9.1615
Nanorana_parkeri_newGene_6023	0.243469	0.30104	0.271041	0.827943	0.691934	0.796129
Nanorana_parkeri_newGene_34283	1.44545	0.710646	2.96889	0.131939	0.103455	0
gene-CCNG2	2.35344	6.17719	2.48155	9.08291	9.55763	16.2728
gene-DBNL	4.70415	2.4994	2.92334	7.69112	5.00349	13.9232
gene-SLC17A5	1.24327	0.70991	1.12912	3.91306	3.4171	8.3878
gene-FBLN1	0.729595	0.844824	0.564391	2.5347	1.89868	2.20653
gene-RNF144B	1.93515	1.47003	3.77435	4.17087	4.86744	8.54791
Nanorana_parkeri_newGene_49116	0.185262	0.153611	0.181191	4.21086	3.00758	5.88898
Nanorana_parkeri_newGene_49118	1.34286	0.338221	0.797838	5.17159	4.67413	7.0522
gene-ZNF438	0.154521	0.096214	0.047804	0.381217	0.387394	0.937631
gene-TCAP	0.581216	0.574531	0.907565	2.93889	3.16161	5.72301
Nanorana_parkeri_newGene_649	0.064163	0.02518	0.011777	1.39685	1.11392	0.641407
gene-MTMR10	0.542273	0.322517	0.449323	1.52486	1.17485	1.89616
Nanorana_parkeri_newGene_44543	3.13756	4.77618	4.08027	1.61935	1.02307	1.7898
gene-AMACR	19.0549	10.7589	14.6021	4.09114	4.38415	5.12383
gene-CALCOCO2	2.6995	2.54631	1.90481	4.48597	4.92486	5.83944
gene-NRAS	5.83823	3.72584	2.82999	1.1011	1.33407	2.67984
gene-PRPF3	3.11441	1.90101	2.22618	4.84863	4.19711	7.47246
Nanorana_parkeri_newGene_42051	0.564658	0.139414	0.258556	6.61955	6.74655	13.7662
gene-LOC108805034	1322.01	1250.72	1450.07	4699.32	4754.2	4352.41
gene-LOC108787408	0.422641	0.473381	0.078733	2.62454	2.84964	4.25472
gene-CAPG	4.30379	4.43826	3.48117	14.6081	14.5578	26.114
gene-ARHGEF6	0.416841	0.524927	0.204174	1.28798	1.62385	1.67526
gene-ARHGEF1	6.6355	4.15902	4.19091	9.05383	9.28842	13.1529
gene-LOC108785316	7.40346	6.34968	7.96624	12.1557	11.1261	26.9537
gene-ARHGEF2	3.67978	2.28403	3.86558	6.01431	4.65128	11.685
Nanorana_parkeri_newGene_40289	1.02917	1.04108	0.275634	4.45745	4.28927	2.47185
Nanorana_parkeri_newGene_12200	0.222143	0.155343	0.231441	0.873329	0.678353	1.41788
Nanorana_parkeri_newGene_55875	1.24829	2.94868	2.16887	4.90751	3.62493	10.2239
gene-LOC108786462	9.89247	5.54852	6.83691	0.028908	0	0.054968
Nanorana_parkeri_newGene_30268	0.530518	0.372704	0.286027	1.9161	1.19449	2.76437
Nanorana_parkeri_newGene_45335	0.137	0.093365	0.124514	5.18217	5.95485	0.460649
Nanorana_parkeri_newGene_49657	6.85874	7.93754	10.5234	15.6478	13.9617	50.5288
Nanorana_parkeri_newGene_44061	2.04603	1.44772	2.69342	0.696198	0.685813	0.566973
gene-ANXA13	320.497	111.798	205.613	65.0425	66.3457	136.555
Nanorana_parkeri_newGene_11795	3.19564	2.80065	3.36937	15.9075	15.325	4.95192
gene-DNTTIP2	12.9123	10.4331	17.045	4.40976	4.5359	10.019
Nanorana_parkeri_newGene_52591	6.9634	6.35602	4.42064	1.51962	1.66992	3.36
Nanorana_parkeri_newGene_3697	21.724	9.31425	10.9106	3.84651	3.98522	4.22404
Nanorana_parkeri_newGene_13684	2.08327	2.1635	3.14504	0.928626	0.732921	1.2246
Nanorana_parkeri_newGene_3521	0.508798	0.642909	1.29289	2.6256	3.31836	3.73416
Nanorana_parkeri_newGene_7928	3.26178	1.96682	2.49331	0.969148	0.698541	1.45776
gene-TXNL1	38.0084	23.9692	28.5726	7.71629	6.99892	16.1646
gene-LOC108803679	5.15495	5.62896	4.33894	26.7115	24.651	24.362
gene-LOC108789615	359.073	291.634	359.002	104.865	91.9711	193.311
gene-LOC108789610	1.00481	5.10145	2.21523	0.67004	0.558017	0.604917
gene-LOC108792460	0.315957	0.351747	0.29374	1.49754	0.863106	1.64539
Nanorana_parkeri_newGene_50529	31.619	23.4662	31.6173	7.42337	7.229	7.25871
gene-LOC108793339	0.511052	0.239502	0.212524	0.655659	0.553777	1.33868
gene-LOC108794101	26.9422	16.1334	26.8176	7.62782	8.10678	11.9399
gene-SYNPO2	0.664766	0.746475	0.551721	4.14602	2.97206	1.354
gene-SEC22A	10.5533	7.33516	21.8186	5.06134	3.84153	3.66061
gene-HNRNPL	71.6441	60.3215	79.2981	26.87	26.3579	39.2801
Nanorana_parkeri_newGene_17133	4.0665	2.62839	4.48766	1.48905	1.70782	1.21725
gene-KIAA2013	1.65964	1.11103	1.9261	4.20645	2.92597	5.87897
Nanorana_parkeri_newGene_18378	2.18344	1.63935	2.18641	0.942719	0.459759	0.382559
gene-B2M	487.457	377.189	560.494	1950.75	1542.09	2602.46
Nanorana_parkeri_newGene_47796	15.8883	7.54383	1.65521	37.8651	41.6695	169.967
Nanorana_parkeri_newGene_47795	1.80963	2.11999	0.085442	11.5471	13.0374	33.6138
gene-KRIT1	4.21021	4.78317	5.3135	13.6813	13.0659	23.7106
Nanorana_parkeri_newGene_47799	11.4568	2.0429	0.71917	19.4773	22.9644	17.4193
gene-SLC39A1	1.54883	0.816971	2.01995	5.80459	3.73236	4.91269
gene-RWDD1	32.2051	28.3821	25.8501	11.1695	10.3016	20.4675
gene-MPV17	21.2193	24.2878	24.9759	8.79696	11.2133	10.6975
Nanorana_parkeri_newGene_26782	1.16628	0.340235	0.672936	1.5899	1.41274	2.86792
gene-NECAB1	5.50067	2.5028	1.78506	0.13081	0.13564	0.120426
Nanorana_parkeri_newGene_21787	2.38388	1.69166	1.43804	0.619336	0.706444	0.411994
gene-PRKCB	0.267578	0.026672	0.178361	0.788304	0.753769	0.82345
Nanorana_parkeri_newGene_41290	1.84545	1.94189	2.66962	0.232066	0.409908	0.356346
gene-LOC108787152	7.27147	8.87674	8.55701	1.83384	2.26994	3.95413
Nanorana_parkeri_newGene_43655	1.61049	2.26581	1.18444	21.8771	19.1881	45.7753
gene-DDC	8.3844	1.7359	3.09666	0.762145	0.533477	0.25056
gene-MBNL1	1.12487	0.70025	0.807463	4.24812	2.8582	5.62453
Nanorana_parkeri_newGene_15215	3.74927	5.4847	4.67601	1.47782	1.34541	1.97568
Nanorana_parkeri_newGene_15219	0.840542	0.234645	0.222466	1.40601	1.48745	1.84535
gene-GPRC5C	0.217524	0.315989	0.25455	0.621574	0.905511	1.1716
gene-CCDC24	1.84719	1.84695	2.71199	0.404128	0.259514	1.47409
gene-LOC108798322	1.07596	0.938377	0.979264	2.83216	2.30276	3.62388
gene-LOC108798320	2.54595	2.32019	1.84719	0	0.078483	0.461499
gene-LOC108798325	1.28415	0.306867	0.756873	1.9382	2.28395	2.22399
gene-LOC108785907	49.5682	42.6271	47.5743	4.68921	5.64655	3.41533
gene-LOC108799053	8.13958	4.80852	4.89196	10.4669	12.1659	19.2887
gene-LOC108799051	0.181273	0.179105	0.103008	0.905722	0.647716	1.66732
Nanorana_parkeri_newGene_53406	4.9248	4.3621	4.38636	0.745046	1.12757	2.45966
gene-LOC108785905	1.68124	1.74519	2.60145	6.64721	4.11206	7.51655
gene-LOC108803450	0.08893	0.068869	0.094361	0.614399	0.702926	0.685765
gene-UNC119	3.64114	2.38551	1.32528	0.761905	0.45305	1.3696
gene-TPD52L1	1.46546	1.19039	1.08313	13.2995	12.2141	16.5654
gene-TPD52L2	8.62601	3.83586	5.24099	15.5966	12.3651	17.2706
gene-LOC108804223	6.04933	5.46047	7.00828	2.93789	2.26354	3.54178
gene-LOC108804229	48.0626	43.6642	39.0606	13.1012	15.144	20.0219
gene-RAPGEF5	0.257096	0.114018	0.0942	1.28657	1.2818	2.60893
Nanorana_parkeri_newGene_46983	2.43025	1.59897	1.37106	5.6382	5.02927	4.38684
gene-CD2BP2	11.7389	7.4717	11.3522	21.2309	20.9536	27.4102
Nanorana_parkeri_newGene_34823	28.7913	17.4669	27.4509	10.3207	9.79051	15.0416
gene-LOC108783994	1.3815	1.91475	1.96605	0.271289	0.096518	0.100316
gene-LOC108787678	0.590872	0.364455	0.145557	1.25192	1.11512	2.61246
gene-ALDH2	211.663	158.15	216.341	68.5353	67.098	67.2628
Nanorana_parkeri_newGene_46186	4.33485	7.37202	6.12673	2.44259	1.76262	2.40168
gene-FAM175B	3.67882	1.86055	3.03957	5.11581	4.76816	8.73347
gene-BCAR3	10.5329	5.36801	9.01657	3.28304	3.11197	4.08179
Nanorana_parkeri_newGene_39039	0.808445	0.663138	0.668573	3.33837	2.65205	4.89581
Nanorana_parkeri_newGene_10364	12.0589	7.00479	4.08597	1.64692	0.469051	1.75231
gene-CHKA	6.84289	4.06882	6.40826	13.6767	11.2373	14.648
gene-LOC108792205	2.35162	0.474672	2.98847	8.17348	7.12881	15.0601
Nanorana_parkeri_newGene_18179	7.67989	1.06631	5.68427	10.1398	11.3723	36.6933
gene-CENPF	0.077243	0.187259	0.067117	0.23123	0.259091	0.97112
gene-LOC108793559	222.964	161.882	260.219	92.1516	90.5539	38.6913
gene-LOC108793556	7.11026	5.70057	9.43356	1.60349	2.4067	2.90912
Nanorana_parkeri_newGene_21019	2.98404	3.25804	2.86782	0.735882	0.768269	1.46163
Nanorana_parkeri_newGene_12982	4.4129	5.19545	6.31052	1.31465	1.06391	2.99684
gene-FAM160B2	0.861308	0.382009	0.329084	1.75225	1.41622	2.34177
gene-GADD45G	126.587	94.6383	156.505	21.8516	25.1621	51.8276
Nanorana_parkeri_newGene_32888	0.03317	0.252899	0.582671	1.55356	1.45376	1.03016
gene-LOC108789401	33.9941	22.0277	20.1327	58.1158	55.8912	66.9892
Nanorana_parkeri_newGene_16184	2.48967	1.97415	2.2673	0.784818	0.746813	0.965146
gene-ALG1	3.70717	2.29534	3.94217	0.680373	0.726332	1.81245
gene-ZNF653	2.6176	1.17851	1.75117	0.384548	0.158712	0.51907
Nanorana_parkeri_newGene_23500	52.505	35.7756	48.3679	170.623	155.545	376.603
Nanorana_parkeri_newGene_23503	0.642396	0.596252	1.06619	167.644	72.6656	3.2417
gene-COPS9	4.21736	4.5101	7.01354	35.5966	35.99	60.483
gene-LOC108798525	0.321453	0.105475	0.072797	0.569523	1.175	1.13842
gene-LOC108798524	0.904403	0.435467	0.309727	5.23981	5.11288	7.65686
gene-LOC108798526	122.596	69.559	58.4949	251.467	260.525	349.447
Nanorana_parkeri_newGene_1796	7.35374	5.41999	7.78621	1.70115	1.6545	1.15901
Nanorana_parkeri_newGene_1797	1.8847	1.4223	2.35621	0.683176	0.740266	0.413963
gene-NT5DC2	1.93373	0.717928	1.37488	4.01896	3.57093	3.61454
Nanorana_parkeri_newGene_7791	10.4219	3.47887	11.0189	2.70669	2.69071	3.32748
gene-LOC108799698	0.063374	0.01987	0	0.250705	0.257195	0.276854
gene-SPHK1	18.7852	10.762	11.0009	5.66141	5.29489	9.36981
gene-MARS	7.19188	3.82022	4.19726	1.77028	1.98778	3.22691
gene-SOX9	8.27061	2.13512	3.08539	0.802519	0.763092	2.49309
gene-TMEM37	2.39031	1.40404	3.00123	5.57712	4.18097	6.61178
gene-LOC108796282	0.483761	0.50818	0.822067	4.93116	4.25744	5.71307
gene-LOC108785136	10.3399	11.7446	11.0794	3.23029	3.54602	6.38793
gene-UBE3D	1.04271	1.00633	1.17087	1.97703	2.10225	2.98538
gene-RPL38	154.505	170.761	193.82	1265.16	1184.81	1024.64
gene-CCDC174	3.05165	2.17776	4.30046	11.3602	9.30247	16.0293
Nanorana_parkeri_newGene_49420	0.698143	0.70368	0.709219	2.42082	2.03655	3.92356
gene-DENR	37.5899	29.4427	30.1291	14.3317	13.4726	20.7103
gene-LOC108801982	39.2336	54.6507	44.7344	9.32594	10.1367	12.1637
gene-LOC108801988	3.32728	1.89539	2.67238	6.6613	4.85668	6.21526
gene-LRRK1	0.495209	0.317317	0.293824	1.75495	1.7006	2.06257
gene-WFS1	0.515782	0.157766	0.123301	2.71392	2.26526	2.46252
Nanorana_parkeri_newGene_31347	1.9566	1.00086	0.632785	3.35569	3.05235	4.86823
gene-USP7	10.8792	10.3612	12.5315	4.49559	3.85771	8.78408
gene-LOC108802200	2.04879	1.60206	1.7184	0.563255	0.33485	0.753186
gene-CDH16	41.1374	15.1526	32.0935	10.7645	9.84773	14.4743
gene-LTA4H	8.77942	4.4904	3.9513	9.77039	9.08632	19.8825
Nanorana_parkeri_newGene_36521	6.58937	10.1718	8.68769	0.378155	0.208292	1.59655
Nanorana_parkeri_newGene_37765	1.42523	0.574128	0.208414	7.48117	5.57168	14.1692
gene-LOC108784264	22.3983	25.9285	21.4616	6.09586	6.39053	7.34392
Nanorana_parkeri_newGene_47936	9.33139	12.8885	12.4922	5.34598	4.44603	5.04177
Nanorana_parkeri_newGene_53214	27.4468	15.8375	15.2805	81.3671	63.831	88.8555
gene-CUNH10orf35	7.39988	3.93221	8.03315	12.0176	12.5464	17.3841
gene-LOC108783812	14.3191	4.44229	10.6938	1.39972	1.59182	5.56429
gene-ERCC6	7.42388	8.5275	7.73496	1.55163	1.8916	5.45951
gene-ERCC3	4.78942	5.49596	6.3835	13.6446	11.1429	20.0313
Nanorana_parkeri_newGene_41833	20.7001	19.7307	36.7949	3.80217	2.92913	7.48604
gene-GUF1	11.9405	12.4401	12.8398	2.79511	3.14989	5.46361
gene-LOC108789178	14.6593	2.4904	55.7341	1.6745	1.38635	1.17458
gene-LOC108789179	32.3188	11.3153	12.3854	0.708336	0.611149	1.69039
gene-LOC108789170	714.254	586.546	705.508	1567.55	1500.94	1351.69
Nanorana_parkeri_newGene_48753	2.36169	3.34304	2.20312	4.99038	4.56561	3.66891
gene-LOC108801799	0.542565	1.79575	0.21621	1.57008	6.00944	10.337
gene-LOC108801793	45.3002	16.18	29.2178	9.47777	8.8535	20.7923
gene-LOC108801795	18.0934	11.3173	18.3201	2.30975	2.46037	8.77564
gene-LYVE1	6.83369	3.59244	4.18411	33.3438	37.4241	28.8903
Nanorana_parkeri_newGene_13396	0.387129	0.721707	0.855804	0.086125	0.102798	0.27585
gene-LOC108799900	0.465382	0.523142	0.261283	1.51881	0.912862	2.11736
gene-LOC108799901	6.12696	4.41906	6.2149	1.41502	1.17637	2.52254
Nanorana_parkeri_newGene_9158	13.7337	11.1351	13.5437	3.94954	4.05706	6.81093
gene-PQLC3	4.68946	1.9748	2.34621	5.02897	6.08399	8.3539
Nanorana_parkeri_newGene_39179	4.96713	4.0122	7.37941	32.5451	27.0145	24.618
gene-OSBPL8	2.14078	0.54685	0.9167	2.49436	1.98661	5.44556
gene-CLP1	2.57933	1.70113	1.5786	4.23147	3.0961	5.03646
Nanorana_parkeri_newGene_10287	51.8211	39.7979	71.8856	14.2518	16.0851	47.6552
Nanorana_parkeri_newGene_10288	0.419539	0.427457	0.661432	1.25839	1.08437	2.37263
gene-CLPB	26.917	20.1803	30.7551	2.73942	2.50819	4.04622
gene-PIN1	2.08879	0.844703	1.03715	8.06511	4.11809	8.53983
gene-DBF4	9.08384	12.1983	18.551	4.50709	5.03099	6.92418
gene-TMEM131	8.4141	11.7387	14.9718	2.64621	2.52256	8.58407
gene-CDH5	1.6992	0.876112	0.610253	16.6522	13.9818	31.4014
gene-CDH2	1.08057	0.769822	0.823445	6.53691	6.79685	13.0467
gene-MVB12B	0.262848	0.24317	0.096668	1.03351	0.713502	1.07201
gene-MVB12A	1.51222	0.997778	1.1567	3.47995	3.19008	6.25768
gene-LOC108802041	122.682	58.4873	71.8356	14.5116	11.7571	6.72458
Nanorana_parkeri_newGene_17620	1153.52	1711.54	2227.17	4580.42	4941.81	3546.68
gene-LOC108802047	0.492504	0.560916	0.648012	0.180436	0.122197	0.047165
Nanorana_parkeri_newGene_31890	33.039	25.4784	32.6668	6.33207	6.43881	11.6912
Nanorana_parkeri_newGene_47008	7.86516	8.93258	8.6625	1.69386	1.87036	3.57365
gene-LOC108791127	13.0275	9.34977	9.59577	2.73744	2.84167	9.35765
gene-TNK2	16.1233	27.9297	34.5164	4.71679	4.59519	11.8421
gene-RASGRP1	0.105398	0.113763	0.108624	0.366409	0.419362	0.779522
gene-RASGRP3	0.594474	0.514759	0.682427	1.40645	1.3548	1.75004
gene-RASGRP2	0.693718	0.637343	0.458353	1.78092	1.72579	1.60563
gene-KIAA1328	0.407642	0.28591	0.157179	1.32574	1.28888	2.60402
gene-LOC108803799	5.24167	3.56986	4.58914	9.81295	6.19341	13.9961
gene-LOC108803798	4.08298	3.87754	4.83588	1.11511	1.01999	2.47956
gene-PTDSS1	2.91578	1.51607	2.16601	4.61562	3.15193	8.38072
gene-PTDSS2	13.3951	7.6228	5.8561	17.9444	18.0008	30.1417
gene-LOC108804071	8.54078	9.09685	16.4821	2.83287	1.80282	4.056
gene-LYPD6	0.343998	0.044581	0.308055	1.41352	1.6041	2.59775
gene-PPP5C	21.4574	16.0181	20.5787	7.87343	6.64908	13.6647
Nanorana_parkeri_newGene_43980	0.562662	0.520559	0.722893	2.5892	3.46356	4.90735
Nanorana_parkeri_newGene_19917	13.5946	5.99188	12.7409	2.56123	1.73455	1.601
gene-CUNH19orf52	12.4669	8.27117	8.4888	2.61618	2.43686	6.52071
gene-LOC108802822	0	0.111965	0	1.28055	1.42534	1.37422
gene-LOC108802820	0.505558	0	0.277985	4.599	3.81955	7.64875
gene-POMK	1.75979	1.6601	1.95124	3.01534	2.88232	7.34647
gene-SPRY4	0.933753	0.291964	0.793295	1.79849	1.6568	5.70653
gene-SPRY3	0.336622	0.194253	0.123602	1.03732	1.00763	1.64454
gene-LOC108801556	134.898	84.1638	143.729	11.315	9.59151	33.3528
gene-STON2	33.6009	18.3617	21.9115	7.70378	6.95634	3.06584
gene-IYD	76.306	75.5963	90.4643	33.8755	39.4202	25.7586
gene-CCDC9	0.485339	0.23092	0.341699	1.99628	1.7791	2.1006
gene-THBS1	8.06018	10.1676	4.16035	12.4024	10.9063	71.2347
gene-THBS3	0.562957	0.25569	0.084234	2.37431	2.39116	2.84792
gene-LOC108787939	0.318923	0.094586	0.226465	3.40349	3.01187	4.44904
gene-MAML1	0.146251	0.1393	0.177635	0.527013	0.334224	0.433533
gene-MAML3	0.100845	0.156257	0.17687	0.502131	0.338172	0.776815
Nanorana_parkeri_newGene_48520	13.5308	14.2003	16.9218	5.24741	5.69537	11.4844
gene-GCSH	124.317	89.1833	98.5965	46.3768	43.2116	41.8606
gene-SNN	0.296809	0.255882	0.087497	2.26027	1.78701	2.81902
Nanorana_parkeri_newGene_52377	0.749354	0.399186	0.509139	2.0187	1.84514	1.00246
Nanorana_parkeri_newGene_52375	0.710657	0.112971	0.12643	2.01511	2.20591	1.33936
gene-MTFR1	13.9093	11.5394	15.3064	4.76978	4.23985	8.59495
gene-OST4	45.7639	27.8554	64.9513	204.196	190.714	280.172
gene-RASGEF1B	1.24187	0.615529	0.473008	5.26103	4.74072	6.1614
gene-RASGEF1A	3.11786	2.46713	1.91013	4.47149	5.00008	9.30987
gene-NEK8	1.71806	1.51776	1.46698	2.80667	2.78189	8.95702
gene-TOM1L1	29.4575	11.92	24.8175	5.53216	5.36548	4.3031
Nanorana_parkeri_newGene_10296	0.88205	0.624262	0.097398	2.37107	2.28532	2.68206
gene-LOC108789037	2.18904	1.37407	1.89195	3.9323	3.85869	4.12551
gene-LOC108800320	7.63804	5.87483	7.59385	0.525593	0.379418	0.81936
gene-VAV3	0.525153	0.648126	0.494963	1.85078	1.62531	2.4939
gene-PRPS2	22.0133	12.0961	32.8663	71.0239	66.3704	65.5407
Nanorana_parkeri_newGene_11854	10.5116	7.91397	10.1523	15.0126	15.9231	37.4899
gene-LOC108801052	2.05956	1.08161	2.36609	4.25965	2.67659	5.5177
gene-BARD1	1.39382	0.621036	0.676041	1.51885	1.63207	3.97876
Nanorana_parkeri_newGene_4569	1.31355	1.28298	0.783668	0.170802	0.197902	0.178293
Nanorana_parkeri_newGene_53800	2.67396	0.837553	1.32172	5.20747	5.61336	6.38225
gene-LOC108800134	2.18833	1.34686	3.13749	9.48958	8.20264	12.3976
gene-RUFY1	5.84659	8.13742	10.0524	2.69727	3.2246	3.51796
Nanorana_parkeri_newGene_28978	14.9411	12.6322	14.3566	3.44272	3.45262	4.73647
Nanorana_parkeri_newGene_10078	207.735	84.9505	174.16	35.2574	42.3666	13.1391
gene-CTIF	0.220394	0.439573	0.220722	0.907549	0.705335	1.3874
Nanorana_parkeri_newGene_6142	1.90251	1.43303	1.9595	0.596207	0.489959	0.794149
gene-CYTH3	0.610902	0.288203	0.203444	0.930304	1.03661	1.26256
Nanorana_parkeri_newGene_33356	5.50395	6.27935	3.88719	0.694599	0.641318	1.33519
gene-LOC108792626	0.90024	0.59434	0.605119	8.26942	5.69743	11.5789
Nanorana_parkeri_newGene_15292	2.74265	2.64844	2.45398	0	0	0
gene-PTK6	8.05372	5.39432	6.18165	1.90585	2.20869	5.19244
gene-LOC108797399	3.59144	1.07889	1.18959	10.4644	9.98267	14.9085
gene-FGFR3	5.15175	3.63595	6.2951	2.37116	1.74848	2.28635
Nanorana_parkeri_newGene_1261	114.995	103.961	134.125	264.546	244.718	240.394
Nanorana_parkeri_newGene_15836	42.3833	30.6277	56.1747	8.37199	8.94402	6.61913
Nanorana_parkeri_newGene_14087	2.36043	0.805542	3.37746	17.3735	14.2676	1.76691
Nanorana_parkeri_newGene_52177	0.201554	0.152632	0.128467	0.04733	0.025418	0.044415
Nanorana_parkeri_newGene_49904	2.60907	1.45382	0.889988	50.307	51.5167	75.3819
gene-LOC108803231	0.144937	0.064144	0.009764	0.861567	0.661455	1.61699
gene-LOC108803232	1.35307	0.584396	0.800603	5.26406	4.84229	8.29592
gene-AMDHD2	3.57556	2.83121	2.90978	6.35783	6.58358	12.8833
gene-ARL13B	2.10112	1.40901	2.24066	3.31974	3.39002	7.585
gene-CUNH9orf69	14.9452	8.37768	7.66865	2.12934	1.84967	6.3758
gene-FPGS	30.3472	30.0781	31.0044	7.31375	7.13664	26.283
gene-LOC108792838	75.1747	76.0522	89.7063	7.28583	7.1331	14.2907
gene-LOC108800521	322.626	131.357	440.767	1219.92	1159.85	1711.58
gene-LOC108799017	3.8463	3.02172	2.86448	6.80854	5.77026	9.18539
gene-HMGN1	198.952	143.725	178.561	50.6468	55.7792	98.697
gene-TTBK1	0.352532	0.129968	0.258095	0.641116	0.531081	1.3303
Nanorana_parkeri_newGene_29555	18.842	13.2954	16.4722	3.26781	3.09223	1.75521
gene-TBXAS1	2.1684	0.970906	1.24543	2.99613	2.60316	3.96856
gene-LOC108801695	1.24953	0.978236	0.88934	11.3705	7.88789	14.4883
gene-LOC108801692	14.5799	0.596036	3.83216	0.097058	0.040042	0
gene-LRSAM1	2.18301	1.5228	1.04955	3.40681	2.75018	5.10754
gene-LOC108788273	0.430123	0.148643	0.267363	2.10309	2.14021	3.72068
gene-DYM	1.54302	1.35797	2.11836	3.8182	3.68165	5.39992
gene-ARHGDIB	13.3252	13.276	10.0644	25.0911	26.517	47.4187
Nanorana_parkeri_newGene_25899	16.9791	15.3743	22.8986	2.38922	2.34548	1.66087
gene-PLXNB3	0.482858	0.244107	0.612485	1.50615	1.34029	1.5223
Nanorana_parkeri_newGene_52491	0.874997	0.482464	0.745317	2.75049	2.00879	2.652
gene-LOC108791193	3.91885	3.17396	4.00265	6.82951	6.3116	12.104
Nanorana_parkeri_newGene_53721	0	0.742609	0.679033	27.399	14.5764	39.9206
gene-GHR	2.97344	2.43674	2.86435	11.5114	8.19873	10.2723
gene-MYH11	2.16955	1.92661	2.68715	0.635072	0.66209	0.756074
gene-MYH10	5.52301	7.05072	8.55888	2.52662	2.30016	4.13657
gene-FNIP1	0.220725	0.798978	0.597066	2.54356	1.63098	4.0861
gene-NFX1	0.445958	0.137784	0.303903	0.69911	0.575815	0.910463
Nanorana_parkeri_newGene_38186	0.629022	0.746322	0.231143	2.29964	2.48226	4.17829
Nanorana_parkeri_newGene_38187	0.639284	1.05117	0.419659	5.55946	6.0728	7.74171
gene-LOC108792701	0.777143	0	0.599308	5.96806	4.39658	10.0767
gene-CDHR5	0.521243	0.047452	0.146184	0.495194	0.601097	5.1914
gene-AAMP	4.01839	1.59111	3.86775	7.80846	6.42648	7.46938
gene-TMTC4	1.62854	1.6075	0.780487	0.183807	0.260971	0.988909
Nanorana_parkeri_newGene_11336	3.02162	2.05656	5.81465	0.686114	0.300248	0.102346
gene-ITPR3	0.272099	0.175815	0.234195	0.495746	0.42574	0.579792
Nanorana_parkeri_newGene_20580	20.8056	13.4764	14.0714	0.059578	0.156732	2.4583
gene-SLC1A1	1.88083	0.88489	1.7263	6.2189	4.66196	5.02591
Nanorana_parkeri_newGene_28354	0.133349	0.032952	0.117217	0.660054	0.551945	1.67532
gene-LOC108793074	13.3714	12.1827	8.85849	125.137	134.211	179.96
gene-AQP1	5.39534	5.40859	4.21837	12.9618	11.8606	18.727
Nanorana_parkeri_newGene_27009	3.28686	2.03673	2.68546	0.865342	0.929782	1.04445
gene-LOC108799921	3.86791	5.26759	4.7568	1.75501	1.81565	2.4665
Nanorana_parkeri_newGene_27006	18.3548	12.088	11.5429	211.859	211.192	131.301
gene-SLC2A6	0.8993	0.779135	0.629211	3.8847	4.20967	11.9308
gene-EPB41L4A	4.04398	6.38347	5.44974	1.51708	1.85502	4.10439
gene-SLC2A9	1.98394	0.983014	3.28282	5.4602	4.84859	18.459
Nanorana_parkeri_newGene_7714	0.419733	0.199494	0.24066	0.580482	0.494637	1.08981
Nanorana_parkeri_newGene_12178	4.07464	6.66143	7.23126	0.972064	0.976214	1.62607
gene-LOC108799611	0	0.051113	0	1.19139	0.972146	0.851692
gene-MISP3	53.4526	7.75445	22.8472	6.16104	4.51758	4.15508
gene-LOC108794937	0.246683	0.43925	0.804192	1.40415	1.30032	2.37359
Nanorana_parkeri_newGene_38606	0.747523	0.262742	0.195805	1.05123	1.37567	1.11322
gene-LIPC	102.515	114.58	95.3744	5.97505	7.04603	73.6391
Nanorana_parkeri_newGene_37531	1.27668	1.11193	1.6402	0.367031	0.365074	0.474032
Nanorana_parkeri_newGene_18233	7.64603	5.55868	8.05527	1.4028	1.76239	2.10392
gene-PIR	8.38731	6.69427	5.49749	1.20848	1.48206	5.33795
gene-WDR77	11.6234	5.21264	9.60906	1.74453	2.25169	5.61537
Nanorana_parkeri_newGene_41664	20.1203	16.9524	14.2114	183.159	182.797	121.392
gene-TNNT2	0	0.188813	0	1.11148	1.60875	1.53542
gene-LOC108790527	892.667	847.749	1138.67	2613.39	2499.42	2023.7
gene-LOC108801906	0.53533	0.257685	0.144901	5.4171	4.37379	5.07149
gene-LOC108801902	0.286027	0.080542	0.178845	0.375235	0.49518	0.861011
Nanorana_parkeri_newGene_36611	4.7778	1.90189	3.23727	1.2638	1.32784	1.24735
gene-AKNA	0.24392	0.058693	0.093341	1.94365	1.95729	3.80227
gene-LOC108787835	0.813382	0.150728	0.128998	3.72286	4.29469	8.5224
gene-TSPAN7	9.84872	3.05255	3.09062	12.8147	11.9492	15.3051
Nanorana_parkeri_newGene_44430	3.73568	3.3151	1.71457	0.701655	0.679355	0.415295
gene-NPM1	179.261	157.276	118.413	340.875	321.915	432.855
gene-SH3BGRL2	11.8981	8.42106	16.133	31.231	25.5946	44.1528
gene-CDC42BPA	0.121473	0.182296	0.111092	0.535002	0.36837	0.707175
gene-LOC108785006	0.197706	0.101059	0.115405	0.824234	0.755753	1.7493
gene-LOC108785001	0.108676	0.170358	0	4.09555	4.49018	3.80793
gene-RARS2	5.23109	2.69006	3.6432	1.55756	1.64091	2.38022
Nanorana_parkeri_newGene_24138	12.2668	6.32407	5.07154	56.8046	52.549	74.3908
gene-RNF24	0.137615	0.7799	0.352172	6.55729	4.41079	7.59144
gene-LOC108788406	22.0283	15.8701	25.1457	7.28908	5.70509	3.05229
gene-RFTN1	0.328063	0.17996	0.437174	2.43191	2.23342	2.90297
gene-ARFGAP3	8.03992	4.75822	11.4186	18.0678	13.9923	24.7696
gene-LOC108790238	0	0.157258	0	1.33232	0.778824	1.66077
gene-ITPA	7.34282	2.97402	5.52972	0.889338	1.45178	3.39622
gene-OTULIN	5.53748	7.42701	6.86996	1.48726	1.42779	4.32324
gene-TYSND1	6.97039	4.18537	5.04326	1.66781	1.20918	2.66522
gene-LOC108791185	10.7475	8.29618	8.25081	2.93963	3.871	5.40829
gene-TMEM208	30.3755	16.7353	24.7873	8.81435	9.29301	10.1572
gene-TMEM201	3.86063	3.40838	4.40894	1.13823	0.938324	3.42176
gene-TMEM205	146.109	73.0275	164.996	41.781	38.1674	58.4886
gene-LIME1	0.579594	0.238852	0.170489	1.20211	1.10763	1.81377
gene-PEX10	0.799103	0.533046	0.245231	1.95468	1.53512	2.17657
Nanorana_parkeri_newGene_53883	23.7395	9.52955	18.3539	6.35877	6.4621	9.87627
gene-LOC108785585	9.24369	4.24238	8.35306	1.61957	1.43595	0.254537
gene-LOC108804807	1.10942	0.689682	1.09212	3.5807	2.20917	2.10051
gene-CAMK1	1.64873	0.796197	1.51094	3.76202	3.05396	6.5718
gene-FAM103A1	19.1558	19.8429	19.973	45.0373	47.9154	54.2178
gene-LOC108795169	1.48913	1.10244	2.13733	2.88922	3.24118	8.79503
gene-PTPN2	13.7154	17.8372	14.8709	6.17534	6.39254	8.30634
gene-PTPN9	1.15669	0.812797	0.907447	2.10649	2.40682	3.1292
gene-HAUS3	1.02629	0.419411	0.702069	1.71853	1.36657	2.47635
gene-CFLAR	1.86422	2.07176	1.41369	7.41649	5.60019	10.8414
gene-LOC108797746	0.118056	0	0.027547	0.932983	0.74583	1.55168
gene-TNS4	0.280562	0.032354	0.022933	3.76521	3.18478	5.80274
gene-TNS2	1.01096	0.993927	1.14025	8.27497	7.1588	6.5046
Nanorana_parkeri_newGene_5272	6.83766	4.70381	5.9744	2.23057	1.68959	4.62224
gene-LOC108798777	0.241138	0.0972	0.036294	1.07187	1.21653	3.82142
gene-EPG5	0.162574	0.1503	0.138627	0.738995	0.753146	1.25004
gene-ECE2	0.110001	0	0.144219	0.820492	1.01646	0.873931
gene-PREX2	0.415841	0.253828	0.23507	0.738778	0.725322	1.45137
Nanorana_parkeri_newGene_32395	0.669429	0.551954	0.419785	1.42446	0.914989	1.56355
gene-SPEF2	0.470756	0.318667	0.654884	0.084742	0.118033	0.102954
gene-MERTK	1.00987	0.518808	0.695959	3.40105	2.68512	5.73239
gene-LOC108791972	1.52498	0.601483	2.77542	6.7282	7.73684	36.4141
gene-RDM1	1.02033	0.555889	0.868516	2.52798	2.40312	3.44438
Nanorana_parkeri_newGene_46683	3.74098	4.9228	4.55752	1.50356	1.50011	2.94416
Nanorana_parkeri_newGene_37763	3.33155	2.82997	3.08072	32.0362	34.1059	55.4896
gene-MIEF2	0.552412	0.424587	0.603275	5.76996	4.03122	5.62725
gene-STIP1	50.907	47.581	68.0613	14.8213	16.1591	37.2402
gene-MED27	1.50592	0.527549	0.36963	2.48338	1.6666	3.49908
gene-SLC44A3	28.4471	20.7	27.4767	10.3992	11.2393	10.7908
gene-SLC44A2	2.09619	0.596608	0.975343	7.15887	4.41094	10.7927
gene-SLC44A1	0.500728	0.25108	0.406649	2.10977	1.79965	3.29735
gene-ERG	0.155999	0.360825	0.283766	1.72965	1.57435	3.12669
Nanorana_parkeri_newGene_31801	6.91196	9.05548	9.59736	2.50738	2.48577	4.62239
Nanorana_parkeri_newGene_55619	17.2364	24.017	13.5898	5.64383	6.46167	6.03282
Nanorana_parkeri_newGene_52042	76.1379	67.0887	102.34	174.144	150.659	203.514
Nanorana_parkeri_newGene_45999	1.34371	1.15355	0.882306	0.284612	0.258397	0.018674
Nanorana_parkeri_newGene_2121	97.5729	209.851	287.784	67.8259	68.6975	57.2948
Nanorana_parkeri_newGene_2123	9.45132	26.6886	53.9338	3.39549	3.14819	3.35483
gene-MPDZ	0.048197	0.040392	0.033857	0.173792	0.128014	0.244974
gene-LOC108800017	2.28232	0.96334	0.787359	0.188862	0.206734	0.120208
gene-LOC108800018	3.04305	1.96981	1.96571	0.342627	0.429006	0.256192
gene-TGFBI	1.12933	0.928094	2.52596	13.3209	14.1881	2.79896
gene-LOC108790992	14.8827	5.20792	5.01246	73.2202	62.3138	239.56
gene-LOC108800904	0.160496	0.083389	0.2587	0.943329	0.850072	1.12344
Nanorana_parkeri_newGene_50030	1.75444	1.53839	1.45884	0.668878	0.328206	0.556628
gene-LOC108786258	1.26869	2.29248	1.59222	8.74056	7.54444	5.28382
gene-LOC108790994	0.978824	0.957387	0.577011	2.37357	2.74878	4.93013
gene-KDM4A	2.2429	2.18452	2.44093	4.34847	3.69574	6.46267
gene-CEPT1	1.76172	1.28905	1.8288	2.66317	3.14131	4.69696
Nanorana_parkeri_newGene_22200	15.9533	19.7423	26.1279	5.94906	5.82783	8.51823
Nanorana_parkeri_newGene_12508	19.1202	20.0614	28.317	7.63681	8.01962	9.97452
gene-ATP1B1	81.8439	36.0674	67.6554	12.0763	9.21444	39.4965
gene-PLEKHA5	10.1679	7.01393	8.15861	2.59426	3.06796	5.5414
gene-PLEKHA2	0.791172	1.26667	0.433395	3.86012	3.28023	5.00401
gene-LOC108788612	79.1282	91.5965	67.0966	159.187	144.441	213.682
Nanorana_parkeri_newGene_14908	5.65115	5.23467	5.12925	2.11504	1.83801	2.52438
gene-LOC108799429	0.119914	0	0	2.34449	2.82827	3.74824
gene-COQ5	10.648	4.68584	5.18607	1.37292	0.870451	4.35218
gene-DGKI	0.367319	0.263383	0.260811	1.46542	1.31684	2.19716
gene-DGKZ	1.02452	0.338062	0.73024	1.88416	1.34557	3.3414
gene-OPA3	34.6348	24.8284	23.7509	12.3873	11.564	12.4854
Nanorana_parkeri_newGene_26437	62.6159	27.7867	42.0505	3.45775	3.0534	5.55195
Nanorana_parkeri_newGene_26436	23.2554	15.1995	18.995	1.23474	1.41507	2.34408
gene-TCTEX1D4	35.6403	39.6093	38.4384	6.33696	6.03072	3.0365
gene-ACIN1	42.8392	43.2767	56.385	14.1576	14.0383	18.9721
gene-LOC108793170	1.63178	1.77506	3.24924	4.77548	3.98957	10.1612
gene-PIK3CG	0.148799	0.130585	0.039866	1.67703	1.24205	3.33455
gene-PIK3CB	0.612458	0.156738	0.211125	1.94563	1.33462	1.86749
gene-SF3B2	14.6768	11.4129	14.4219	24.1525	26.4518	36.6002
Nanorana_parkeri_newGene_57040	11.7012	8.2526	6.97649	22.8464	23.9529	40.9179
gene-NOP56	71.2489	47.6731	51.6181	20.5818	19.6292	34.1603
gene-NOP58	27.8705	15.6604	22.1457	6.91561	7.07504	16.614
gene-LOC108802678	0.410961	0.23779	0.123557	1.03189	1.09644	2.29399
gene-AHI1	0.312026	0.473026	0.582969	1.0165	0.970235	1.46612
gene-TAP2	1.8283	1.64653	1.10605	4.87772	4.61776	9.79866
gene-LOC108799586	6.81536	3.50621	5.4526	10.4491	9.24666	16.0237
gene-LOC108804735	11.3443	12.2601	8.45851	2.7828	2.69117	3.18125
gene-BSDC1	6.66902	5.99887	6.62807	13.2418	11.6746	18.1212
gene-CNPPD1	3.46496	2.85499	3.50849	6.12927	5.54951	11.8338
Nanorana_parkeri_newGene_47729	5.34576	3.93164	5.211	1.66819	1.45621	2.83099
Nanorana_parkeri_newGene_41977	3.43064	5.45609	5.93163	12.1423	10.4295	20.6082
Nanorana_parkeri_newGene_41972	0.262214	0	0.278379	1.30784	1.2529	1.59604
gene-RARG	0.898817	0.573856	0.941355	2.73137	3.64784	5.54652
gene-RARA	2.27532	2.48523	2.61246	5.76987	5.70716	4.89356
gene-ISCA2	55.7048	44.5483	32.5659	91.2678	77.8643	103.065
Nanorana_parkeri_newGene_30105	2.47421	2.80059	1.946	0.5138	0.859161	0.569925
gene-DNASE2	4.17318	2.54596	2.27798	7.47745	6.45209	14.9672
gene-KPNA2	16.0601	10.2491	11.9649	2.30693	2.20771	10.4854
gene-KPNA6	5.6543	3.87941	4.76945	1.70458	1.68221	3.85877
gene-LOC108803924	0.339622	0.263549	0.308098	1.10063	0.581508	1.62089
gene-IPO7	12.7354	6.57181	9.80967	4.27181	3.34158	7.09506
gene-IPO4	3.94155	1.62932	2.94641	0.508923	0.680859	1.00127
gene-IPO9	5.71595	3.18614	3.37654	1.40636	0.933718	1.9658
gene-LOC108787874	0.313544	0.384559	0.259882	1.63899	1.67131	3.32207
Nanorana_parkeri_newGene_51276	34.0187	19.9077	26.7414	6.88151	5.89428	6.11774
gene-MFF	1.92272	1.25379	0.932603	4.12386	3.62924	7.97486
Nanorana_parkeri_newGene_51270	2.50778	2.77868	2.13048	0.982482	1.05754	1.06127
gene-RUBCNL	1.70898	0.34553	1.03271	2.72684	2.5715	4.68115
gene-LOC108802336	1.08921	1.21503	1.02373	2.30091	2.61777	3.69621
gene-CEP104	0.528224	0.478519	0.383449	1.15967	1.23291	2.63596
Nanorana_parkeri_newGene_48393	2.49416	2.18829	3.85662	1.1473	0.864962	1.28778
gene-TTC28	0.134989	0.028612	0.074512	0.30818	0.252331	0.527261
gene-MICU2	2.87566	1.25247	2.56873	4.02423	3.60478	8.5116
gene-LOC108793578	0	0.169291	0.315348	1.67203	1.2263	1.89239
gene-MRC1	24.0643	12.3322	19.0667	34.1273	30.8179	99.6035
gene-LOC108792964	541.592	389.985	376.974	3.35412	3.95681	4.89357
Nanorana_parkeri_newGene_4357	0.651584	0.761165	0.443767	1.12818	1.1816	4.66108
gene-LOC108788139	157.905	218.285	160.377	38.3666	42.1797	38.0294
Nanorana_parkeri_newGene_22906	9.60982	4.73698	10.3304	3.48379	4.08426	2.67572
Nanorana_parkeri_newGene_38687	6.00137	4.50276	5.70286	11.0889	11.6789	20.5813
Nanorana_parkeri_newGene_38685	33.8091	42.7962	64.8531	10.7909	11.0456	23.6764
Nanorana_parkeri_newGene_38684	1.79153	0.563172	0.837363	3.85423	4.03991	11.9536
Nanorana_parkeri_newGene_46889	1.9684	5.20466	5.77226	0.906596	0.967229	1.91767
gene-ELMO1	1.87283	1.56857	1.77571	7.51476	9.04804	10.4784
Nanorana_parkeri_newGene_39085	1.29827	0.893827	0.050403	9.44879	9.01108	16.7394
gene-LOC108790383	2.18317	0.731594	0.681647	3.97086	2.75671	9.38668
gene-MTUS1	15.4058	10.3093	11.3922	5.22682	4.95933	8.53553
Nanorana_parkeri_newGene_22012	3.01937	6.72854	5.32648	2.04219	1.81883	2.07454
gene-LOC108790617	2.62445	7.76086	8.45435	1.80749	1.65431	2.73026
gene-LOC108790612	0.387621	0.33918	0.434573	1.50743	1.57698	1.89064
gene-LOC108790611	1.09079	1.3024	0.95068	3.4877	2.78368	2.15226
gene-LOC108790610	0.034092	0.121039	0.064753	2.07233	2.32508	0.816775
gene-LOC108792997	2.29026	2.8064	4.47806	0.75694	0.470822	0.107411
gene-EIF4B	87.9143	55.4469	84.9691	157.714	149.141	174.854
Nanorana_parkeri_newGene_27993	6.91025	3.68995	10.7578	1.50334	1.58979	3.04522
Nanorana_parkeri_newGene_53628	3.69288	2.83787	2.27697	0.724292	0.611609	0.872141
Nanorana_parkeri_newGene_33018	7.33753	2.19351	6.49026	2.6511	2.77801	2.83849
Nanorana_parkeri_newGene_35310	13.9014	15.0006	17.9096	3.98883	4.31474	6.15183
gene-DENND5B	1.18384	1.64522	1.89192	5.96814	4.47004	6.11736
gene-AMT	6.69969	3.33927	5.62272	1.96227	1.54565	1.11831
gene-EBAG9	36.7418	42.9588	33.7754	13.2642	14.3871	22.649
Nanorana_parkeri_newGene_7922	11.2191	11.7541	15.0436	3.75293	3.3401	8.13318
gene-NSMF	3.06891	2.40446	4.49129	0.445982	0.305973	0.677383
gene-LOC108803808	1.27382	0.805425	0.318482	2.81437	2.41078	4.11194
gene-HSPE1	88.8336	32.3131	62.1518	18.2451	15.1742	23.3793
gene-UCK1	9.23726	3.71709	8.91282	17.3082	15.4303	18.3188
gene-CUNH19orf33	0.751115	0.28252	0.439735	25.9886	29.4682	19.2775
Nanorana_parkeri_newGene_48155	3.90512	3.04425	2.0329	1.23446	1.14191	2.07633
gene-LOC108804676	5.46593	10.2862	12.7838	0.089178	0.264016	1.14659
gene-PALD1	0.41155	0.377897	0.215318	3.20405	3.6843	6.50529
gene-LOC108787240	1.12674	0.643471	0.763923	1.92547	2.29233	2.60287
gene-LOC108787242	0.688471	0.22034	0.116608	1.46565	1.71376	1.44845
gene-SMOX	12.0145	10.0616	11.4374	2.39933	2.72041	7.23396
gene-TNPO1	1.99015	1.10222	1.56879	0.445026	0.432246	1.02197
gene-STX6	0.313208	0.311119	0.49346	0.997255	0.80506	1.78694
gene-STX7	1.79045	1.38503	0.534818	3.81462	2.7661	4.93339
Nanorana_parkeri_newGene_29455	1.28006	1.30108	1.38567	0.494516	0.570852	0.755061
Nanorana_parkeri_newGene_29459	6.55107	7.71759	9.87452	1.46817	1.72634	1.21306
gene-BTBD9	0.613683	0.327949	0.512501	1.27866	1.11103	1.28696
gene-LOC108786196	0	0.055952	0.054053	0.82616	1.10968	2.473
gene-LOC108802951	51.2138	33.2758	36.4556	143.34	135.837	343.652
gene-CA5A	25.8839	26.3167	28.0755	4.28188	3.16818	12.8712
gene-ARHGAP31	0.087179	0.077604	0.054082	0.526433	0.380197	0.780306
gene-ARHGAP33	0.118287	0.066604	0.040686	0.224061	0.312695	0.73442
gene-TMEM120B	16.7351	7.73487	6.49047	2.63647	2.2423	3.45389
gene-CCAR1	11.2905	21.9703	24.9295	7.01789	7.17266	10.2153
gene-B3GAT3	5.80022	5.06221	5.53209	1.76914	1.76109	3.0557
gene-APP	2.09432	2.22864	1.35672	7.61767	6.4415	7.44846
Nanorana_parkeri_newGene_54589	1.01302	1.37108	2.74499	0.565073	0.659295	0.53553
gene-ABCF1	11.0095	11.9413	16.7515	3.76322	4.05837	11.2095
Nanorana_parkeri_newGene_46159	10.2717	10.0751	17.4132	4.11865	3.28693	5.36485
Nanorana_parkeri_newGene_31045	12.2534	11.4901	17.9677	5.24551	4.12212	5.62395
Nanorana_parkeri_newGene_38160	0.417163	0.54609	0.425974	0.068095	0.008225	0
gene-LOC108795226	0.421385	0.086486	0.080065	2.33434	1.71814	2.86173
gene-APOA1	0.658816	0.451248	0.694933	1.31527	2.04163	1.99258
Nanorana_parkeri_newGene_8465	6.72429	23.3905	14.8436	3.20513	3.48325	9.1209
gene-LOC108785505	25.2896	21.9571	37.2782	7.97105	7.66174	21.0871
gene-LOC108785507	14.9452	14.0715	24.1578	4.82049	5.56011	11.4596
gene-CRIM1	1.42948	1.23358	0.604583	2.38202	2.05278	3.63483
gene-ASNSD1	8.86771	5.20795	4.97538	2.04637	1.87089	4.1283
gene-RSPRY1	1.98004	1.25405	1.24188	2.63659	2.55192	4.95949
Nanorana_parkeri_newGene_16166	1.80991	1.90631	2.97085	0.63127	0.580026	0.687967
gene-GFM2	4.53006	3.71463	3.81354	1.19314	1.39584	2.75994
Nanorana_parkeri_newGene_4099	1.50873	1.65895	1.91944	0.289483	0.516345	0.601419
Nanorana_parkeri_newGene_50723	0.201404	0.040652	0.159551	0.967901	0.48647	1.81342
gene-LOC108788816	5.61933	7.69212	8.06408	16.1372	13.2329	17.041
Nanorana_parkeri_newGene_30205	1.81996	1.57764	2.21376	0.435033	0.360502	1.11694
gene-GNL3L	17.3721	16.9098	24.3795	42.1971	40.7882	44.0144
gene-RYBP	0.743006	0.657498	0.941725	4.39064	2.90474	6.92463
gene-ECM1	8.95716	4.86023	5.56099	71.1905	68.7456	134.178
gene-PREPL	1.23267	0.700408	1.4835	0.188208	0.318039	0.309187
gene-AKAP13	1.40522	1.52414	1.44628	4.23162	3.30038	5.98725
gene-SLC15A4	1.56329	1.86759	1.64909	5.13459	3.49383	7.23381
gene-KAT8	4.50302	3.38306	4.77426	9.38278	8.56732	15.677
gene-EPB41L3	0.228417	0.115563	0.121861	2.0236	1.35551	3.61408
gene-EPB41L1	23.2935	22.7551	26.9551	68.8402	64.1488	40.4459
gene-LOC108795839	1.92776	0.683486	0.705774	2.12098	2.19938	4.45323
gene-LOC108795834	608.574	620.91	693.904	79.5695	76.8075	362.649
gene-LOC108795837	92.7919	62.7515	78.8444	20.5539	20.5164	20.6059
Nanorana_parkeri_newGene_41050	3.34949	2.713	3.53853	1.1621	1.02307	2.36525
Nanorana_parkeri_newGene_33225	1.63439	4.00938	4.47829	1.28391	0.905706	1.83161
gene-TAPBPL	1.36159	1.1612	0.744457	2.31386	2.08298	3.60048
Nanorana_parkeri_newGene_37545	1.53753	1.34503	1.49992	0.781988	0.543446	0.635692
Nanorana_parkeri_newGene_32715	10.3117	9.65882	14.0935	4.18811	3.48188	7.12596
Nanorana_parkeri_newGene_16587	8.6955	4.75637	6.0255	22.2417	21.7599	43.4928
gene-RUNDC3A	0.110633	0	0.084466	0.971559	0.980549	0.775843
gene-RAB8B	0.940371	0.225891	0.310818	2.37849	1.91471	3.24909
gene-GCC1	2.13279	1.56107	2.53136	4.65567	4.12873	7.87575
gene-STT3B	19.9529	12.0387	21.6138	4.62192	3.86734	7.36967
gene-CUNH1orf35	5.01345	3.09444	6.53498	10.8467	8.84478	13.1659
gene-LOC108799582	0.840682	1.27106	1.10178	0.101571	0.074842	0.777368
gene-MECP2	0.572913	0.33971	0.444012	2.06061	1.10026	1.35048
gene-LOC108785328	0.705333	0.642062	0.304507	2.66595	2.73877	1.89813
gene-SLC31A2	3.03006	1.66848	1.5371	4.56568	4.72976	11.6077
gene-SBDS	22.6965	15.0863	22.0344	34.868	35.4244	61.0234
gene-LOC108801583	7.7805	8.71492	10.9274	2.62181	2.51952	5.50976
gene-LOC108799584	40.3869	16.336	6.86173	2.97198	2.12649	0.429332
gene-ERP44	39.8556	28.3438	47.4868	5.05633	4.42581	21.3604
gene-NSMAF	0.607556	0.458423	0.252938	1.80165	1.43807	2.26173
Nanorana_parkeri_newGene_54289	3.5769	1.54515	2.3822	45.3622	46.2395	32.8269
Nanorana_parkeri_newGene_29170	1.53376	0.904492	2.11415	0.092441	0.138782	0.360446
gene-PDZK1	76.3702	63.141	77.7604	24.7461	24.2489	34.3503
Nanorana_parkeri_newGene_45305	0.696867	0.89676	0.269256	1.99834	1.63208	2.45237
gene-CERS2	8.69997	5.90001	11.1702	3.93411	3.85607	3.09275
gene-LOC108784493	4.95582	1.32138	5.75246	12.9285	9.821	9.49514
Nanorana_parkeri_newGene_50969	1.45406	1.60157	1.2628	0.496384	0.229148	1.12211
Nanorana_parkeri_newGene_50967	0.198706	0.110165	0.137403	0.343484	0.431489	0.830108
gene-ATP6V0E1	60.5535	40.0586	41.3578	112.454	96.101	184.983
gene-LOC108790464	1.30351	0.605369	1.16481	4.88236	4.09036	5.6742
gene-LOC108790460	6.90079	8.24506	5.31787	42.4534	48.7389	19.6484
gene-ACOT8	22.8129	9.38487	15.0519	2.78427	2.58843	5.58373
gene-CMC2	17.3359	13.2509	14.5391	29.4901	36.1662	41.1181
Nanorana_parkeri_newGene_3398	0.032805	0	0.092632	0.30571	0.156721	0.34324
gene-GANAB	60.7601	24.9458	60.0099	14.9366	14.685	16.6932
gene-ATAD3A	14.5127	6.07303	12.0672	1.33987	0.982319	4.66322
Nanorana_parkeri_newGene_23505	180.488	172.788	298.437	81.2164	77.3186	111.967
gene-PIK3R6	0.871165	0.473388	1.01683	2.51475	2.66165	2.04749
gene-LOC108803960	18.5724	22.7062	26.5718	6.66965	3.95519	5.50889
Nanorana_parkeri_newGene_16217	0.191893	0.14181	0.086103	0.4268	0.387957	0.52576
Nanorana_parkeri_newGene_1	14802.2	14398.9	14077.4	3370.46	3310.15	4575.29
gene-MITF	4.62902	3.07614	2.94863	0.836082	0.704069	1.62689
gene-LOC108796279	0.551233	0.537677	0.253083	1.35903	1.24383	2.30124
Nanorana_parkeri_newGene_32290	9.14693	5.23038	7.00077	2.35602	2.58989	1.8098
gene-LOC108795283	0.729354	0.8591	0.533033	6.01944	4.97319	5.56174
Nanorana_parkeri_newGene_4268	2.90777	2.34468	2.47294	1.14438	1.06527	0.811557
gene-LOC108795285	2.3783	1.89991	2.25796	4.27194	3.49128	9.36096
gene-PHTF2	0.222648	0.088811	0.052115	0.613086	0.467562	1.01876
gene-LOC108800934	2.60357	1.49064	2.77065	5.9703	3.42718	13.5021
gene-BTK	0.613133	0.171274	0.210025	3.41905	2.79539	3.95652
gene-HSPA14	8.28652	4.50054	5.48532	1.8308	1.9322	5.14964
gene-LOC108801870	0.462873	0.227355	0.059361	1.47066	1.22293	2.99135
gene-LOC108798373	76.2285	39.7991	81.9708	146.634	145.652	205.409
gene-CCDC50	0.297201	0	0.328821	1.21581	0.783935	1.34259
gene-UBE2E1	23.0785	16.0865	19.1239	41.5643	40.4062	39.228
Nanorana_parkeri_newGene_243	0.566385	0.044372	0.434389	1.27334	1.1852	2.6046
Nanorana_parkeri_newGene_241	0.130578	0.065669	0.139009	0.815639	1.0761	1.5435
gene-LOC108804965	13.1004	8.69324	6.5833	31.4211	35.149	45.8065
gene-TFCP2L1	5.94163	2.196	3.37282	0.712239	0.436772	1.03607
gene-LOC108803465	1.91217	1.16415	2.73335	4.52088	4.02792	14.3533
gene-LOC108803460	2.1766	1.53543	3.52655	0.774432	0.644377	1.83401
Nanorana_parkeri_newGene_14327	2.29217	2.96697	3.29511	1.17408	0.507361	2.53957
gene-PPP3CC	0.442859	0.140519	0.195311	0.973562	0.675109	1.54516
gene-PPP3CB	11.7489	9.36038	9.8515	4.21093	4.27352	6.57795
Nanorana_parkeri_newGene_29750	0.433524	0.27615	0.190831	0.557394	0.490583	1.09114
gene-TBCB	21.1149	11.4207	11.1326	41.6996	40.0466	83.9211
gene-TBCA	63.2873	46.4345	53.6266	138.808	134.112	147.873
gene-LOC108800284	5.13735	4.63144	4.62179	16.6777	16.5366	28.7216
gene-LOC108800285	1.01406	0.362012	0.496449	1.88586	0.950453	2.37887
Nanorana_parkeri_newGene_46974	2.62467	1.46924	2.43311	28.7503	22.8007	35.5217
gene-ATG4B	7.18407	4.42764	5.94592	11.1728	10.219	16.5966
gene-TSTA3	19.7967	24.3952	39.437	10.6843	9.12086	13.1209
Nanorana_parkeri_newGene_50373	1.62509	1.53555	1.60255	0.031544	0.046478	0.064084
Nanorana_parkeri_newGene_50372	0.817102	0.907694	0.934882	0.281376	0.071874	0.210777
gene-LOC108801969	1.0793	0.607249	1.19361	3.12217	2.18023	4.45555
gene-RSBN1	1.71619	1.24202	1.49734	4.48386	3.11265	4.07081
gene-LOC108803051	2.13026	0.951499	1.43524	6.19481	4.60979	8.79984
gene-ALS2CL	0.733372	0.468228	0.533385	2.07031	1.32046	4.94349
Nanorana_parkeri_newGene_28633	2.2783	2.54581	2.42116	0.650179	0.64643	0.75758
gene-LOC108792273	1.93512	0.704537	1.20133	5.22515	4.72907	10.4876
Nanorana_parkeri_newGene_13447	6.25862	2.88683	2.70847	1.10315	1.17805	1.97692
Nanorana_parkeri_newGene_13448	2.73497	3.1138	3.38377	1.04113	0.919654	1.84826
Nanorana_parkeri_newGene_13449	3.11474	2.14754	3.10186	0.912706	0.600517	1.16834
gene-LOC108803056	1.48695	1.75323	1.46298	0.610104	0.49694	0.758253
gene-ACMSD	59.6281	45.7533	65.7384	7.48983	6.39543	18.7302
gene-MBTD1	0.604664	0.361323	0.455886	0.858673	1.05659	2.39541
Nanorana_parkeri_newGene_33091	6.799	3.51847	5.40917	19.8921	12.1138	10.3907
gene-MBD5	0.507333	0.32543	0.439611	1.33559	1.15052	2.07197
gene-LOC108793588	1.44254	0.800635	1.18297	0.193724	0.407705	0.48728
gene-LOC108793583	86.4798	102.632	216.985	15.9669	14.3503	18.1448
gene-LOC108793632	0.569608	0.328227	0.557908	0.101774	0.172809	0.184744
gene-TST	74.8748	73.0159	66.6873	9.26458	8.53302	38.6526
gene-KIF1BP	2.72888	1.69165	1.03029	3.97997	3.83245	5.3601
Nanorana_parkeri_newGene_1103	5.23318	0.730881	1.26799	0.277898	0.242906	0.326843
gene-GMFG	7.06757	8.43633	4.80464	38.747	36.7423	59.4707
gene-CREG1	19.581	11.7267	18.2294	36.8583	32.9897	61.7073
gene-ADCY7	0.107733	0.067511	0	0.401674	0.405909	0.441182
gene-KLHL42	0.535632	0.353601	0.094217	1.19684	0.85493	1.9713
gene-CUL2	15.3797	10.4793	12.9284	5.05191	5.6833	6.91366
Nanorana_parkeri_newGene_6656	0.253806	0.042472	0.168362	1.52581	1.33454	2.01067
gene-KCNQ2	0.133247	0.059556	0.019966	1.12508	1.03607	2.2437
gene-SEMA3C	0.679746	0.493079	0.243926	1.24846	1.29417	1.84502
Nanorana_parkeri_newGene_48715	171.672	413.324	223.793	7860.18	8093.33	1589.75
gene-CUNH4orf22	10.3314	9.63991	13.3816	0.991167	1.09841	1.80864
gene-LOC108803668	0.39505	0.713553	1.27565	3.93399	2.28733	2.95837
Nanorana_parkeri_newGene_18803	17.067	7.31817	17.4582	0.779667	0.386306	0.71308
gene-LOC108795092	5.10367	5.92735	7.95988	1.98732	2.27374	1.4432
gene-LOC108795093	895.35	1076.49	1663.74	462.441	519.682	660.964
gene-LOC108795091	8.93851	10.0549	7.15863	3.78473	4.15932	3.39767
gene-LOC108795096	0.450553	0.528817	0.565849	1.95821	1.18591	3.23413
gene-HERC3	4.07205	3.19371	3.95303	6.02339	5.18464	14.2276
gene-TMEM64	10.8288	14.7584	11.6505	3.39111	3.03462	5.28034
gene-SLC7A6	1.37922	0.914879	0.569084	2.43168	1.59281	4.5633
gene-LOC108786110	2256.05	1214.64	1475.67	15003.2	14268.2	4171.57
gene-LOC108802914	309.447	397.391	206.578	80.373	73.5711	40.8483
gene-P2RX7	0.147672	0.272551	0.349802	1.47243	1.61143	2.87618
gene-MRPL38	14.2101	7.73823	11.4709	2.57765	2.21834	5.99158
gene-MRPL33	21.1972	14.8599	17.8132	41.3248	38.878	59.2862
gene-MRPL37	19.8695	15.099	14.3615	4.05942	3.56905	7.24671
Nanorana_parkeri_newGene_7193	1.43354	0.873355	0.984342	0	0	0
gene-ACSL5	155.952	57.7248	62.7549	4.7304	3.73611	4.09285
gene-THRAP3	41.2702	35.9317	55.1348	19.0282	19.4354	23.8923
Nanorana_parkeri_newGene_51482	2.58734	1.71893	3.96064	53.6881	44.8207	21.4712
gene-AP1G2	3.26999	1.67975	1.43663	0.12701	0.225409	1.23997
gene-LOC108802274	1.66812	1.10384	1.50349	5.29385	6.2053	3.06753
gene-RCHY1	1.51862	0.921865	0.704787	4.22169	2.37051	4.2775
Nanorana_parkeri_newGene_36573	0.143188	1.36611	0.719838	0.030888	0.027875	0.349042
gene-IL10RA	0.205515	0.139347	0.051218	2.9646	2.19987	4.61345
gene-MUL1	1.11845	0.312728	0.804316	2.47891	1.99608	2.99137
gene-TAPBP	2.5548	1.01344	1.74588	13.2868	8.42049	9.57892
gene-FAM102A	0.778768	0.185199	0.243415	3.61724	2.90404	2.61261
gene-FAM102B	1.02488	0.573992	0.438067	4.35462	3.98687	4.05074
gene-CDYL2	0.15522	0.028334	0.174786	1.18059	0.784266	2.85716
gene-LOC108800128	0.36031	0.172017	0.255104	1.0173	0.761422	1.28967
gene-CNTFR	0.456815	0.471003	0.842049	2.3904	1.65225	2.85447
Nanorana_parkeri_newGene_10964	0.775795	0.58071	0.764969	0.238465	0.15815	0.390581
gene-LOC108789142	5.91445	2.07648	10.9281	0.618904	0.978212	0.078923
gene-GMCL1	0.563173	0.123494	0.299841	1.13922	0.995475	1.46591
Nanorana_parkeri_newGene_25566	0.95846	1.04828	1.46881	0.348661	0.398285	0.781992
Nanorana_parkeri_newGene_9165	183.175	77.5799	210.733	47.8054	52.8268	43.3182
Nanorana_parkeri_newGene_23240	1.19106	0.114918	2.05886	0.125536	0.095932	0.450373
Nanorana_parkeri_newGene_27546	0.986299	1.25393	1.85033	0.176179	0.254719	0.843376
Nanorana_parkeri_newGene_52899	32.3432	18.4165	25.1097	4.89793	4.58244	7.69888
Nanorana_parkeri_newGene_32649	2.09053	2.34303	1.31187	0	0	0
Nanorana_parkeri_newGene_27892	1.62316	1.00405	0.4888	0.194155	0.224716	0.42099
gene-ENDOD1	0.156319	0.094551	0.312893	1.01634	1.35881	2.41357
Nanorana_parkeri_newGene_34725	0.270641	0.353752	0.223193	1.07242	0.891362	1.02809
Nanorana_parkeri_newGene_33111	2.51594	6.03428	8.9035	1.42621	1.76555	1.63714
Nanorana_parkeri_newGene_2973	0.186737	0.104822	0.015035	1.70349	0.963279	0.573645
gene-CUNH11orf49	2.24868	3.01929	1.57962	0.357728	0.502342	1.31404
gene-CDK8	2.627	1.83661	1.65292	0.764186	0.560937	1.43044
gene-NFATC2	0.354769	0.32741	0.140257	0.770572	0.75113	1.09534
Nanorana_parkeri_newGene_51982	4.50534	0.173492	0.585826	19.4304	9.52378	9.9922
gene-TSKU	122.171	195.595	278.569	48.7273	57.4328	50.3117
gene-NEGR1	0.295533	0.609865	0.352488	1.85216	1.61379	1.69025
Nanorana_parkeri_newGene_31608	8.85537	2.07369	7.91914	0.754688	0.70406	0.694236
gene-LOC108794793	69.1868	36.7012	69.6363	2.57343	2.82873	4.83868
gene-LOC108802071	7.02771	6.20068	6.7292	32.774	33.1938	49.8527
Nanorana_parkeri_newGene_48212	17.4024	8.1975	24.2964	4.81066	4.67686	4.77046
gene-LOC108797841	19.9829	6.37275	15.8777	2.12195	1.61242	1.56358
gene-GCKR	277.026	232.878	236.244	63.4184	56.9474	161.192
gene-LOC108804020	0.834728	0.641178	0.900073	1.53274	1.99315	2.86701
gene-TTC38	27.6497	21.457	25.6116	6.11886	7.7027	5.71693
gene-TTC37	1.2066	0.520283	1.02576	1.62043	1.82638	2.7541
gene-TTC31	0.237146	0.240283	0.045559	0.695133	0.745104	1.55895
gene-SPSB4	0.819371	1.1537	1.51422	3.40599	3.25572	3.50531
gene-LOC108783832	17.9277	15.932	19.4617	1.86257	2.64105	0.5271
gene-PLBD2	8.44418	6.36545	6.9453	13.3782	12.349	24.4514
gene-ADGRG6	0.330433	0.282006	0.122887	0.877545	0.776038	1.30119
gene-TMEM184A	1.35157	1.77412	2.43749	3.44208	3.08707	7.30214
gene-LOC108802853	0.136395	0.124831	0.15229	0.389975	0.396617	0.625347
gene-SYCP3	4.53602	6.01758	8.13394	1.4891	2.30435	2.37722
gene-LOC108786704	0.301642	0.170797	0.270814	0.959814	0.714268	0.912941
gene-LOC108801504	0.534533	0.450059	0.554553	1.07005	1.29144	2.89437
Nanorana_parkeri_newGene_42602	1.39269	0.655417	1.54197	0.114805	0.088983	0.137232
gene-PSTPIP2	1.74351	1.51164	0.79627	3.38952	2.82367	5.87668
Nanorana_parkeri_newGene_40600	3.19293	3.1221	3.70705	1.54365	1.53736	1.79499
gene-LOC108784410	0.48529	0.462602	0.218299	1.50178	1.79184	2.56481
Nanorana_parkeri_newGene_30214	4.58914	3.72736	6.20845	2.2895	2.1735	2.03432
gene-NKIRAS2	0.891361	0.557067	0.648698	5.60291	3.86662	9.05865
gene-CPB2	168.042	167.228	237.628	49.5224	55.5188	58.8118
Nanorana_parkeri_newGene_13104	0.157512	0.281354	0.200315	0.474427	0.591929	1.1903
Nanorana_parkeri_newGene_43568	3.30902	1.50189	0.961753	0.325817	0.330102	0.208904
gene-CALCRL	0.52599	0.359127	0.4073	2.08572	1.39044	2.6102
gene-ABCA2	0.853012	0.552082	0.552742	1.47715	1.41785	1.95512
gene-LOC108796240	53.8739	15.5649	40.0309	4.84131	4.74148	18.7086
gene-SH3BP2	0.476548	0.739774	0.599206	2.21298	1.70811	3.26288
gene-NENF	5.30521	1.55057	3.14637	6.53873	5.61959	13.8405
gene-LOC108790954	0.138432	0.257231	0.349998	1.04631	0.796236	1.13465
gene-UTP4	19.7854	7.32509	10.6865	3.78565	3.67769	6.10942
gene-HPGD	0	0.359212	0.325503	2.00149	1.61497	4.35172
gene-HAX1	2.31723	2.09574	2.85901	8.46546	7.97511	14.748
gene-TXNIP	47.1502	42.884	48.3786	68.8374	69.2069	198.747
Nanorana_parkeri_newGene_2227	1.33089	1.06111	1.06577	0.146146	0.125584	0.30642
Nanorana_parkeri_newGene_5641	1.25721	0.865301	1.32144	0.334815	0.368833	0.957683
Nanorana_parkeri_newGene_5643	1.36817	0.886163	0.841363	7.09711	6.84173	14.8722
Nanorana_parkeri_newGene_28226	0.059187	0	0.018379	0.714603	0.629103	1.17312
gene-SERAC1	3.58812	3.17446	4.11536	0.884475	0.956838	2.08446
Nanorana_parkeri_newGene_11860	0.911146	1.03276	1.70462	0.066432	0.065888	0.096629
gene-CHST14	0.250651	0.030835	0.159354	1.67949	1.05152	2.71198
gene-SUMO2	24.297	10.6944	18.4129	5.82034	6.58598	11.8627
gene-LOC108795205	6.13678	4.12064	6.42237	1.95216	2.07199	4.62363
gene-FOCAD	1.74855	2.21414	2.09768	0.711289	0.683421	1.52835
Nanorana_parkeri_newGene_26265	33.7276	37.454	44.2459	1.16588	1.16009	2.38754
gene-NTHL1	4.61812	2.47588	2.98714	0.488133	0.640545	0.550673
gene-PIK3C2G	14.1461	12.9774	12.4817	2.82839	2.52972	7.72518
gene-LOC108795979	2.44589	0.379972	1.19947	3.08256	3.49973	11.1187
Nanorana_parkeri_newGene_46726	3.25751	2.21509	2.51733	0.774952	0.805001	1.67141
Nanorana_parkeri_newGene_46091	0.700419	1.47192	1.63335	0	0.084337	0
gene-LOC108784622	0.377121	0.301348	0.15403	2.9493	2.82847	2.55774
gene-CA6	118.442	69.863	183.092	345.899	304.128	223.851
gene-CA8	0.481797	0.142809	0.619453	1.62182	1.54328	1.0552
Nanorana_parkeri_newGene_15159	37.307	23.8746	41.3771	8.75885	8.88131	4.21
Nanorana_parkeri_newGene_35222	1.22152	0.761257	1.01525	5.85574	5.89018	9.47877
Nanorana_parkeri_newGene_40190	5.16259	5.52505	6.02049	1.9745	1.85238	2.54003
gene-ORC4	1.38457	0.438069	0.426559	2.01296	2.03052	3.70104
Nanorana_parkeri_newGene_44706	2.77515	4.93672	9.63732	0.655959	0.28946	0.818223
gene-GSTZ1	272.148	255.65	436.239	133.084	127.54	136.376
gene-DAO	124.211	84.326	62.319	32.1897	29.6745	19.9264
Nanorana_parkeri_newGene_49376	14.5897	2.13677	5.52748	2.058	1.28599	3.8457
gene-LOC108803113	6.14324	9.73224	7.63229	2.56248	2.19492	4.4509
gene-SNX13	0.199347	0.279484	0.107167	0.710901	0.431324	0.825543
gene-LOC108794610	0.986832	0.49225	0.923457	2.117	2.09554	5.32683
Nanorana_parkeri_newGene_37814	1.31259	1.41978	2.08761	0.44634	0.321757	0.859465
Nanorana_parkeri_newGene_428	1.77472	0.612586	0.790432	0.369206	0.327321	0.515129
Nanorana_parkeri_newGene_421	2.87378	1.53369	1.55607	0.700728	0.767038	0.952294
gene-LOC108802552	1.9908	0.246778	0.921141	4.82459	4.39725	4.06217
gene-PARP8	0.226149	0.135598	0.052467	0.570135	0.548191	0.781678
gene-LOC108799024	3.78251	1.56306	2.26277	11.7837	11.7269	17.5125
gene-TUBD1	1.23075	1.84061	1.4305	0.281289	0.419804	0.394361
gene-IKBKB	2.57488	0.936347	2.44951	3.66372	3.10104	6.74972
gene-KIAA1143	20.5728	14.6143	15.958	33.8123	33.9761	41.6783
gene-LOC108800577	2.26108	0.712175	0.757619	14.5197	8.43014	20.9724
Nanorana_parkeri_newGene_41456	0	0	0	1.84585	0.829548	0.798472
Nanorana_parkeri_newGene_780	32.0438	40.033	50.9781	4.17889	3.69207	11.9151
Nanorana_parkeri_newGene_24081	1.0562	0.306089	0.852989	4.62157	4.10815	10.7515
Nanorana_parkeri_newGene_24265	1.60805	1.9748	3.48114	0.654736	0.706034	1.67927
gene-LOC108788245	2.00614	0.507133	1.26166	3.26906	2.40233	4.94134
gene-LOC108788246	944.264	649.04	1342.27	2840.06	2814.56	1523.9
Nanorana_parkeri_newGene_45228	1.41898	0.732977	1.04989	2.5197	3.16243	3.93401
Nanorana_parkeri_newGene_12463	1.60341	1.80982	1.78898	0.151936	0.172026	0.083275
Nanorana_parkeri_newGene_12468	6.89144	5.094	5.46724	1.79327	1.74672	3.55487
Nanorana_parkeri_newGene_50845	0.863749	1.08693	1.62602	0.29355	0.35362	0.513943
Nanorana_parkeri_newGene_52998	2.96023	2.35558	2.29229	5.36146	3.86084	9.10298
gene-CHN2	0.476521	0.357439	0.21063	1.00131	1.1425	1.62654
gene-ING1	4.75594	2.87487	4.61834	9.92825	9.74799	12.2183
gene-ING5	0.158002	0.180889	0.28565	2.25953	1.06983	1.74581
Nanorana_parkeri_newGene_27033	0.510393	0.168786	0.563203	0.12256	0.09367	0.235207
gene-GPR146	4.79384	4.64428	7.72418	12.5121	12.3468	26.0712
gene-HGF	0.523965	0.190786	0.282416	2.15353	1.75503	2.72651
Nanorana_parkeri_newGene_2529	0.982625	1.39702	1.45634	0.336466	0.315358	0.633404
gene-SEC11C	92.178	64.3416	64.9744	19.9884	17.8547	27.75
gene-TRMT12	2.03377	1.64591	2.98829	4.72711	5.11635	6.22034
Nanorana_parkeri_newGene_50017	0.936294	1.40541	1.80805	0.446842	0.354573	0.637832
Nanorana_parkeri_newGene_3433	1.51783	1.85101	1.99421	4.76595	5.12508	3.52822
gene-LOC108790856	1.96745	2.38977	3.91199	0.272233	0	0.496777
Nanorana_parkeri_newGene_10414	2.01215	1.5043	1.75824	0.292203	0.389612	0.7648
gene-LOC108792751	10.1407	8.02505	5.19241	2.79637	3.17698	3.626
gene-BOP1	6.77073	3.08635	7.00501	1.80323	2.00658	3.0275
gene-LOC108804799	0.158276	0.164947	0.114738	0.23696	0.326536	0.693347
Nanorana_parkeri_newGene_18880	5.531	4.74471	5.56577	2.321	1.52101	2.61407
Nanorana_parkeri_newGene_20609	0	0	0	10.4245	2.72923	5.80451
gene-CHTF18	0.666297	0.296325	0.362036	0.929841	0.844683	1.67153
Nanorana_parkeri_newGene_23559	1.52463	1.51628	1.84797	3.26318	3.71146	4.27306
gene-LOC108802563	2.11784	5.54376	6.00284	1.39697	1.23379	1.43826
Nanorana_parkeri_newGene_22601	5.92264	5.2674	6.26778	2.50955	2.50165	2.77662
gene-LOC108799624	5.77658	3.85339	7.26545	1.91734	1.63989	1.54563
gene-CLDN5	8.35058	3.16871	4.69502	23.0128	23.6842	59.6673
gene-CLDN3	12.7323	9.01269	8.84662	18.0433	16.9458	34.5147
gene-CLDN2	15.1711	12.9015	13.1754	4.43253	3.83718	5.12056
Nanorana_parkeri_newGene_27382	13.4913	25.2662	22.0245	0.530726	0.419813	6.25515
gene-LOC108795017	0.460152	0.347314	0.734434	1.74504	1.36215	2.45033
gene-INTU	0.27304	0.140726	0.143376	0.562334	0.641301	1.35069
Nanorana_parkeri_newGene_46115	4.3994	4.98226	3.00057	0.976267	0.996308	2.05987
gene-WDR26	1.6913	1.9703	1.59863	4.39829	3.69389	5.69273
Nanorana_parkeri_newGene_26033	10.3693	12.4156	20.0003	6.54029	6.76096	5.90999
Nanorana_parkeri_newGene_5815	0.505707	0.421651	0.388092	0.058683	0.061793	0.09663
gene-COL4A3	2.19483	2.66024	0.96019	0.628578	0.588266	0.364649
gene-COL4A5	0.698147	1.04261	0.351911	0.185032	0.157823	0.236527
gene-LOC108803214	28.0095	13.7293	19.8952	38.5465	37.0924	57.4533
gene-HNRNPLL	2.78593	2.18742	2.64683	8.65104	7.81248	8.92864
gene-SPPL2A	5.93527	3.65501	6.16874	12.0249	8.90696	23.7242
gene-LOC108786004	1.18271	1.29545	1.63348	3.5274	3.3389	5.02668
gene-ALAS2	5.05689	6.61017	7.13677	1.9757	1.04168	1.03202
Nanorana_parkeri_newGene_50796	0.055463	0	0.075066	0.678671	0.763799	0.456064
gene-LOC108797579	14.3705	14.9584	14.8225	4.94911	4.51357	12.0728
Nanorana_parkeri_newGene_8509	12.919	9.0875	13.5997	3.69825	3.73268	5.9554
gene-HIGD2A	12.0717	9.17536	7.48217	28.2783	29.6134	22.8501
gene-LOC108794001	0.264825	0.155829	0.463747	2.43308	2.33484	2.39839
gene-LOC108794004	0.961673	0.472668	0.752573	3.10061	1.83192	2.36996
gene-LOC108803509	1.46605	0.673009	0.629683	3.27073	2.99111	6.90004
gene-CASP7	1.54461	0.541873	0.713031	9.42453	7.31383	10.3146
Nanorana_parkeri_newGene_36729	2.63132	2.14529	1.71782	0.678414	0.516712	1.12918
gene-HYKK	29.712	39.4656	43.7504	15.2098	14.8362	18.542
Nanorana_parkeri_newGene_42801	0.592094	0.549041	0.55727	0.257447	0.194797	0.26313
Nanorana_parkeri_newGene_47327	112.123	188.096	246.103	33.2492	26.3507	92.1456
gene-GUK1	7.41688	5.01416	4.90585	2.54499	2.28719	3.38127
gene-LOC108801212	0.425556	0.622327	0.524845	1.05986	1.73989	3.23258
gene-PRKAR1B	3.77099	2.79269	4.23364	7.92584	7.70403	18.9288
gene-SLC38A1	0.128262	0.097505	0	0.885914	0.889826	1.13884
Nanorana_parkeri_newGene_55462	6.22855	18.5835	34.127	5.08436	3.59962	6.21612
gene-CLK2	60.3388	88.7873	126.177	29.2661	28.888	65.3489
gene-LOC108794507	0.090894	0.097525	0.13796	0.439219	0.33715	0.824101
Nanorana_parkeri_newGene_14696	1.45406	1.07457	1.02567	2.94513	2.40455	3.62696
Nanorana_parkeri_newGene_13569	11.9788	9.91658	10.9807	3.56888	3.40275	8.19202
gene-LOC108800540	0.485822	0.155602	0.321245	1.4411	1.36474	2.75154
Nanorana_parkeri_newGene_11589	0.042826	0.031615	0.028332	0.227093	0.339764	0.25375
gene-CCNT2	2.96717	2.08377	2.8481	1.4554	1.07241	1.31809
gene-VSIG10	1.40167	0.845679	0.677488	1.6641	1.55126	4.08952
gene-KIF21B	0.394619	0.311705	0.337253	1.08135	1.04741	1.43971
gene-PPP2CB	58.6354	54.2307	45.9204	140.943	137.584	173.628
gene-LOC108796373	38.6632	34.2455	36.4516	13.336	11.2506	6.97742
gene-RCAN1	1.26431	0.429979	0.867391	4.40267	3.87211	4.00522
Nanorana_parkeri_newGene_57289	9.79101	7.4402	10.293	2.1662	2.32485	1.73459
Nanorana_parkeri_newGene_15676	1.73955	1.90243	2.3016	3.6944	4.2104	4.816
Nanorana_parkeri_newGene_4616	1.74821	1.82978	0.95343	0.402669	0.287234	0.346889
gene-TMEM230	2.86691	1.95411	4.47112	10.4278	10.4863	15.324
gene-AOAH	1.66071	0.802687	0.841532	8.46425	9.10264	21.9105
gene-TBCD	6.95267	5.40997	5.45554	12.1581	12.013	17.9008
gene-LOC108795731	1.75318	1.28844	0.512041	3.92407	2.48865	4.65267
Nanorana_parkeri_newGene_23455	0.205806	0.214511	0.323885	0.088633	0.062912	0.137605
gene-CUNH16orf70	0.362022	0.428701	0.387591	1.50753	0.978675	1.79852
gene-LOC108793292	43.1843	44.3428	33.6679	240.785	246.892	299.068
gene-LOC108803742	69.652	38.0096	87.5441	18.198	17.3222	16.4675
gene-LOC108803749	268.119	87.8135	191.709	10.0468	10.0162	7.01746
gene-PACS2	0.839136	0.536022	0.539925	1.52677	1.46604	3.43707
gene-LOC108795199	1.23929	1.71594	0.604219	11.3522	8.21686	8.06054
gene-SASH3	1.25724	1.32181	1.84356	3.95223	4.15348	7.44113
gene-MITD1	1.24836	0.689498	1.02761	2.4949	2.26531	4.0035
Nanorana_parkeri_newGene_19945	2.80919	1.37105	1.32449	0.487357	0.392919	0.50744
Nanorana_parkeri_newGene_37715	4.59564	4.37876	6.40057	1.08772	1.29172	1.21517
Nanorana_parkeri_newGene_35712	8.11321	6.13331	9.9901	2.87591	2.94043	2.85457
Nanorana_parkeri_newGene_30290	1.32762	1.08975	0.697519	3.12422	2.29436	5.01042
Nanorana_parkeri_newGene_41087	0.46492	0.789802	0.374714	0.051695	0.01365	0.050902
Nanorana_parkeri_newGene_49687	341.11	418.724	468.695	111.294	120.56	65.2162
gene-ARHGAP6	0.272335	0.224837	0.053372	0.59692	0.842884	1.12261
gene-SPEN	2.62289	3.56596	4.01535	1.59255	1.23069	2.16047
gene-HYOU1	32.8619	12.4033	56.4248	4.5366	4.3152	18.8399
gene-CIR1	14.035	33.7826	46.7906	8.63213	8.70356	18.166
Nanorana_parkeri_newGene_2817	0.332392	0.067128	0.147029	2.38149	1.90352	3.12794
Nanorana_parkeri_newGene_51567	40.7293	22.7601	46.4075	89.3652	88.0065	94.3668
Nanorana_parkeri_newGene_55666	3.65115	0.919059	4.44744	9.96794	6.7408	9.66779
Nanorana_parkeri_newGene_52793	1.04043	1.79318	2.06801	0.139858	0.218211	0.530714
gene-LOC108797728	0.188708	0.40677	0.389509	1.19119	0.87756	3.17012
gene-ACOD1	0.079963	0.089852	0	0.790999	0.786661	3.75287
gene-LHFP	0.587037	0.169016	0.16478	1.00644	0.78117	2.14136
Nanorana_parkeri_newGene_52248	0.646928	0.155546	0.376848	1.87275	1.57487	2.57157
Nanorana_parkeri_newGene_3643	8.68679	8.23237	22.9576	3.75644	3.65507	6.76385
Nanorana_parkeri_newGene_43657	3.00544	2.17758	1.3236	17.3242	15.8552	15.3462
Nanorana_parkeri_newGene_43654	12.3874	13.1294	7.52986	40.3651	44.0009	73.5801
Nanorana_parkeri_newGene_43650	6.67969	3.91086	2.43296	24.1583	20.2818	60.6822
Nanorana_parkeri_newGene_43659	5.64479	3.56758	1.94663	37.695	27.305	21.8459
gene-LOC108802020	1.03048	1.63084	3.30468	19.8266	20.6319	21.7779
Nanorana_parkeri_newGene_47829	4.37879	4.1882	4.61631	1.12506	0.950192	1.57271
gene-TINAGL1	8.13166	2.44227	2.59186	25.9647	25.7136	16.1997
Nanorana_parkeri_newGene_2113	14.6711	7.7436	13.4432	3.85258	3.22306	8.94311
gene-APRT	38.1377	19.7539	26.6353	11.9576	12.1575	15.933
gene-LOC108804543	11.7033	11.7657	23.5261	3.65206	2.63169	4.08068
gene-ATP6AP2	11.3176	4.38227	5.44722	28.6626	23.8942	44.9357
gene-LOC108800042	2.55297	2.97772	2.8853	12.3502	17.6767	19.8993
gene-FLNA	5.958	3.87153	2.8734	9.49788	8.15343	14.1947
gene-ABHD12	0.539549	0.437949	0.346361	3.61845	2.57165	5.05849
gene-ABHD18	16.3784	7.38561	10.0997	2.78299	2.94243	4.65082
Nanorana_parkeri_newGene_10844	9.51378	7.205	4.30202	0.241028	0.458888	0.983094
Nanorana_parkeri_newGene_10841	4.32587	9.97944	10.5185	1.87379	1.51465	3.64249
gene-LOC108786268	17.6318	16.425	12.4353	3.47909	3.8243	5.99527
gene-LOC108786265	1.39828	0.574994	0.817735	2.95752	3.58395	2.7032
Nanorana_parkeri_newGene_51912	20.2671	22.6839	19.7701	3.91745	3.77042	3.03045
Nanorana_parkeri_newGene_51913	3.42536	5.14227	3.92294	0	0	0
Nanorana_parkeri_newGene_51003	1.66228	0.749646	1.59539	3.7538	3.06818	4.00613
Nanorana_parkeri_newGene_51006	3.22557	2.21639	2.23766	0.463712	0.361414	0.35808
Nanorana_parkeri_newGene_39714	6.57257	3.78821	4.89472	0.866197	0.950273	1.60525
gene-SREBF2	2.25743	0.575907	0.643341	3.35468	2.60791	3.54714
gene-SYTL4	0.554886	0.193262	0.328112	2.27225	1.82553	2.1924
gene-ERMARD	1.57598	2.43898	1.66903	0.515463	0.359995	0.732356
gene-NSMCE4A	3.41773	2.85717	2.52842	6.56164	6.57728	8.20561
Nanorana_parkeri_newGene_20801	0.38466	0.351178	0.25603	2.92362	2.33171	4.57798
gene-FNBP1	0.391383	0.330574	0.329519	3.25859	2.35778	4.05393
gene-LOC108794695	0.874068	1.41442	0.714613	2.92422	2.70593	10.7391
gene-PTBP2	10.0268	9.45713	13.2018	4.2136	3.63599	8.15801
gene-PTBP3	0.329061	0.361056	0.65188	1.2347	1.11177	1.5374
gene-ZNF407	0.197218	0.174008	0.201714	0.423627	0.277672	0.605818
gene-PNRC1	2.93062	4.40364	6.23849	22.614	17.312	15.6787
gene-LOC108799311	19.0378	17.2543	20.7085	7.01671	8.65066	12.2235
gene-LOC108802627	10.5999	10.235	13.0933	2.83965	3.41323	8.99283
gene-LOC108799319	0.159865	0.154159	0.231149	0.987935	0.869764	2.28576
Nanorana_parkeri_newGene_44859	1.21572	0.452279	0.730473	2.09844	1.76267	4.28392
Nanorana_parkeri_newGene_53700	1.12386	0.716016	0.750467	5.30421	4.24859	1.94478
gene-SHC1	2.31396	1.34442	3.34578	6.17765	4.61022	8.58346
Nanorana_parkeri_newGene_32244	0.564503	0.543706	0.715875	2.81896	2.04232	2.31767
gene-IL16	0.071413	0.068556	0.042094	0.412235	0.453676	0.546341
Nanorana_parkeri_newGene_43852	0.238061	0.170415	0.127115	1.40487	1.70432	3.10877
Nanorana_parkeri_newGene_56892	5.13551	3.55164	9.04129	0.584938	0.740842	0.583946
gene-LOC108787338	18.273	6.59352	7.86894	26.3773	23.3745	39.4893
gene-LOC108787337	0.572629	0.259897	1.10101	1.95556	1.33395	3.21477
gene-EEF1E1	21.4539	8.55307	12.4944	3.50917	4.00839	11.2475
gene-RAP1GDS1	0.644459	0.614259	0.491049	1.25999	1.15278	1.76501
gene-FITM1	4.66072	1.13752	5.8962	14.1733	16.0368	24.0564
gene-FAM117B	0.641813	1.01959	1.68187	2.51999	2.02535	4.19628
gene-MOB3B	3.28848	2.33934	1.92386	0.964964	0.783667	0.847431
Nanorana_parkeri_newGene_51795	4.31539	3.78266	1.98801	0.987689	1.12596	1.08613
gene-LOC108785742	1.35709	0.662786	0.809032	5.32399	4.89704	10.1213
gene-HS6ST1	1.17898	0.384094	0.920503	2.85209	2.14898	4.77088
Nanorana_parkeri_newGene_14248	2.18256	2.61098	3.71537	1.21349	0.892457	1.18251
gene-KHDRBS3	1.04634	1.05787	0.424053	2.19059	1.88039	6.08043
gene-TFE3	1.19421	1.50675	2.14025	5.89155	4.17168	10.6873
gene-NIT2	4.46153	6.01328	8.2387	38.1975	35.4394	7.39631
Nanorana_parkeri_newGene_53132	1.9775	1.81818	2.1489	3.97884	4.6514	18.1597
Nanorana_parkeri_newGene_11369	17.7102	6.66639	7.43985	0.881281	1.14821	0.510676
gene-LOC108789389	31.5612	69.5575	53.7768	11.0969	9.72043	10.6944
Nanorana_parkeri_newGene_10405	3.40593	1.70406	3.73524	0.41896	0.318222	1.52684
Nanorana_parkeri_newGene_25763	5.27655	8.29914	5.94616	2.21024	2.50673	4.76709
gene-LOC108792951	1.96256	0.699242	0.781432	6.60017	8.40352	15.8123
gene-CD53	0.714843	0.792166	0.190244	2.47428	3.35212	4.07119
Nanorana_parkeri_newGene_17208	2.96653	1.22177	2.13961	0.801746	0.721729	0.913634
gene-GOLIM4	0.275085	0.341671	0.164763	0.778729	0.545114	1.22017
Nanorana_parkeri_newGene_23332	8.55674	1.31804	2.6522	0.477704	0.244506	1.53149
Nanorana_parkeri_newGene_17974	0.65513	0.287823	0.726478	0.191788	0.16494	0.111426
Nanorana_parkeri_newGene_26307	4.99351	2.83137	4.46934	0.286707	0.394781	0.585531
Nanorana_parkeri_newGene_13272	41.3539	69.1627	46.0012	9.70575	9.29936	15.8407
Nanorana_parkeri_newGene_13275	8.10788	5.80769	3.87972	0.436294	0.519762	0.552925
Nanorana_parkeri_newGene_13274	3.88995	2.497	1.4344	1.13611	0.875014	0.812786
Nanorana_parkeri_newGene_5897	0	0	0.028379	1.90791	1.7586	1.49764
Nanorana_parkeri_newGene_19537	11.2951	7.42492	8.75625	3.60354	3.63675	4.7791
Nanorana_parkeri_newGene_21657	3.50648	2.06513	0.819813	0.070471	0.046896	0.042213
gene-ICE1	6.71453	6.22067	8.56359	1.96727	1.75099	3.9476
gene-SLC25A28	12.5857	8.80959	8.07737	4.53363	3.36475	3.66403
gene-HNRNPDL	150.665	131.669	146.672	450.91	429.776	626.503
gene-TNNI2	0.903812	1.17297	1.55548	2.6171	2.37407	4.31418
gene-LOC108793354	27.6497	22.2416	17.4004	35.324	31.276	84.4013
gene-MPHOSPH10	6.73055	5.41374	6.55733	2.01614	1.66999	5.67414
gene-LOC108791568	1.46845	0.331635	0.989853	2.55903	1.72278	3.483
gene-LPAR6	0.983792	0.555251	1.50046	2.84253	2.36808	2.9741
gene-LOC108797684	28.7791	15.9326	17.0147	4.00741	5.11989	8.84065
gene-TOB2	2.96116	4.01432	5.65963	0.74739	0.879897	1.21538
gene-AASS	46.5188	31.5135	35.669	5.37131	5.31786	27.006
gene-CRAMP1	1.13412	0.733748	0.551388	3.32079	3.09577	4.58964
gene-LOC108795686	0.343577	0.710655	0.976302	2.37368	1.47594	2.74598
gene-TPM3	25.2948	10.9106	15.2971	41.4184	31.1892	35.9401
gene-LOC108804117	6.38534	5.09219	7.03546	2.31439	1.9293	5.07698
gene-TPM4	51.5839	28.7944	30.5181	11.4341	12.8002	25.5129
gene-LOC108804119	3.87092	5.21613	5.13093	1.75748	1.6683	2.48658
gene-GLCE	0.221723	0.197369	0.388092	0.900262	0.445273	1.68817
gene-TIFA	2.24372	1.41941	1.54852	4.55366	4.45579	7.23475
gene-TEX264	3.94929	2.50204	3.66985	1.08222	1.12248	1.71967
Nanorana_parkeri_newGene_48812	1.24716	2.94501	1.35511	19.3848	12.0207	39.227
gene-ITSN2	0.603516	0.558141	0.958115	2.31909	2.22386	4.1561
gene-SLC4A4	0.234215	0.178513	0.089812	0.498516	0.402705	1.26351
gene-SLC4A7	0.941102	0.507853	0.372497	1.52301	1.09343	2.28052
gene-CSRP1	5.71537	4.77803	3.73731	23.4823	20.0341	27.9141
gene-LOC108794584	524.196	428.026	483.977	1083.67	984.169	786.88
gene-CUNH8orf48	1.63699	1.14778	1.17694	0.308444	0.332205	0.598784
gene-PDZRN3	1.31186	0.75127	0.725046	0.233649	0.266627	0.5518
gene-LOC108800745	2.17721	1.69123	3.01161	4.85845	4.5107	8.82464
gene-LOC108800748	5.02229	3.68307	2.05478	9.45418	7.7838	10.9983
gene-TBC1D10A	5.55704	6.21348	6.93514	10.3571	11.1735	18.3421
gene-LOC108786633	11.1057	5.94229	6.5282	1.63711	1.82867	4.65907
gene-MEGF9	35.0881	32.2637	43.8552	12.2688	12.2164	22.5445
gene-LOC108788366	57.1108	61.5124	46.385	137.104	120.607	132.324
gene-LOC108788365	206.548	165.224	126.907	406.417	427.465	632.636
gene-EVA1B	1.39237	1.00735	2.00004	5.55009	4.39402	5.67834
gene-CNOT11	11.3499	6.75941	8.23051	2.82594	2.33878	6.39999
gene-ABCC9	3.05925	3.59126	5.8229	0.725374	0.744567	2.74379
Nanorana_parkeri_newGene_49770	2.14156	2.2954	0.487077	0.007016	0	0
Nanorana_parkeri_newGene_51452	1.35245	1.7801	2.83813	0.271527	0.228073	0.352949
gene-RPS19	852.805	793.635	783.934	2134.14	2171.03	1438.92
gene-RPS14	1482.44	1626.83	1789.23	3922.03	3764.47	3625.16
gene-RPS15	1398.95	1302.21	1603.74	3172.81	3309.06	3190.52
gene-RPS16	1473.66	1247.66	1325.27	2770.4	2762.54	2555.83
gene-RPS17	657.658	564.375	872.75	2254.69	2170.01	1857.47
gene-RPS10	1018.21	951.14	1050.08	2208.16	2161.99	1997.48
gene-RPS11	1030.44	993.744	1119.24	2322.83	2204.66	1917.55
Nanorana_parkeri_newGene_43919	11.9143	5.84572	6.25075	3.07123	2.10119	3.93781
gene-WHAMM	1.34804	0.858445	1.31097	2.63339	2.14593	4.68257
gene-ITM2B	66.6958	51.4798	93.034	161.322	141.053	170.26
Nanorana_parkeri_newGene_4921	2.62471	3.95218	4.15092	0.715547	0.614824	0.73097
gene-UNC50	4.20694	3.75572	4.68365	9.30587	9.36242	15.5862
Nanorana_parkeri_newGene_13812	0.498352	0.352585	0.384884	0.122484	0.04244	0.163591
gene-LOC108791919	4.50857	3.31406	2.88395	0.951424	1.03241	1.44189
gene-MYADM	1.49506	0.190699	1.11976	2.98267	3.04759	4.86511
Nanorana_parkeri_newGene_20720	5.22437	3.51049	7.45365	1.15628	0.964876	2.19558
Nanorana_parkeri_newGene_24403	0.529947	0.439278	0.43166	0.216026	0.105705	0.239448
gene-LOC108794248	8.87059	8.66297	17.1362	4.69025	4.49985	5.22353
gene-PLCB2	0.273472	0.567571	0.263705	0.997942	1.08134	2.60696
gene-RECQL4	0.194184	0.167192	0.219942	1.42051	1.47378	1.80629
gene-COMMD1	14.5049	7.40477	9.84393	3.37902	3.8658	6.67311
gene-LOC108795111	5.65694	2.52974	3.28338	1.08954	1.30877	2.71325
gene-SPCS3	54.4911	37.41	64.2531	16.6413	14.754	27.7045
Nanorana_parkeri_newGene_33492	0.866302	1.33877	0.85781	0.040654	0.037736	0.070987
Nanorana_parkeri_newGene_981	19.9515	28.8853	16.5289	34.1046	36.0173	122.997
gene-SPRTN	0.935867	0.572685	0.565052	1.44515	1.66213	2.23371
gene-LOC108795800	820.877	856.815	878.168	299.065	321.262	318.855
Nanorana_parkeri_newGene_46387	2.12987	1.16752	1.07189	0.554383	0.464745	0.8972
Nanorana_parkeri_newGene_35796	1.97845	3.01792	2.89938	0.84458	0.803635	1.37706
gene-CIZ1	1.61501	0.664613	0.987105	5.79229	5.0301	4.43367
Nanorana_parkeri_newGene_35138	216.029	102.76	133.897	18.89	23.8919	36.181
gene-PPFIBP2	25.0946	41.2482	30.1108	6.24141	6.95627	11.0827
Nanorana_parkeri_newGene_30564	3.88464	5.73115	3.60565	0.635609	0.475352	2.10796
gene-PCID2	10.8221	7.68618	11.761	3.09518	3.35936	5.88499
gene-LOC108797234	7.95458	9.80321	8.6055	3.32224	3.05367	4.21181
gene-LOC108797237	0.116013	0	0	1.04769	1.1417	2.64198
gene-CXCL14	1.36027	1.07814	0.082594	5.35087	6.14205	14.06
gene-ACPP	0.916282	0.658074	0.585828	2.69373	2.44735	4.02531
gene-LOC108794768	0.11978	0	0.040761	0.333945	0.330853	1.26331
Nanorana_parkeri_newGene_29913	0.135866	0	0.506778	1.61456	1.06747	1.09795
gene-LOC108799739	0.916383	1.29612	1.50749	2.3292	2.45312	4.65288
Nanorana_parkeri_newGene_42967	16.5987	16.5229	16.5221	3.10745	2.45608	3.90414
gene-TCF7L2	1.43702	0.767507	1.17135	2.98819	2.54933	3.724
gene-LOC108804322	42.2239	23.445	45.3246	8.64596	8.26044	16.0975
gene-MPC2	122.425	102.757	121.68	51.2818	44.006	49.4776
gene-MCAM	0.28855	0.14691	0.252983	3.97799	3.34107	8.91079
Nanorana_parkeri_newGene_25119	0.855715	1.02237	0.796161	0.110429	0.119497	0.49047
gene-ADGRL4	0.276738	0.111476	0.235254	3.16816	2.50917	3.93763
gene-ALAS1	171.292	137.877	218.601	21.8763	16.1502	71.143
gene-GTPBP8	5.33929	3.09265	4.25729	0.766871	0.7125	1.19108
Nanorana_parkeri_newGene_28439	380.591	224.634	243.044	36.1289	35.0272	7.21188
gene-PDZD2	0.036208	0.068091	0.041038	0.221506	0.134023	0.266293
Nanorana_parkeri_newGene_51080	1.99619	1.40553	1.65141	0.72132	0.725605	0.984643
Nanorana_parkeri_newGene_42480	6.55067	3.01378	2.24004	12.361	9.41503	26.7681
gene-PLEKHF1	3.41558	2.81127	3.33331	10.6741	11.265	19.496
gene-LOC108792343	19.5954	21.2623	24.2924	4.58157	4.42612	4.8185
Nanorana_parkeri_newGene_53624	5.93052	5.16992	9.36713	1.25809	1.20802	1.80289
gene-RASSF5	1.12149	1.20312	0.563985	2.46729	3.23923	6.92314
Nanorana_parkeri_newGene_19293	3.14477	2.84475	4.01477	1.05082	1.1875	1.69143
gene-RASSF8	0.708978	0.485704	0.28161	2.70515	2.89509	4.09308
gene-LOC108791497	0.994433	0.5751	0.700133	1.83003	1.67775	2.95277
gene-GRPEL1	31.8188	16.3552	23.3479	2.61831	2.86445	7.52881
gene-GRPEL2	1.15261	1.14343	2.03966	3.16508	3.09153	6.94716
gene-PMAIP1	4.06214	0.552278	1.69735	7.94406	7.01923	9.52598
gene-SDCCAG3	2.29901	1.16949	1.46102	3.73	3.71438	5.05849
gene-MOGS	4.3007	1.61274	4.39433	1.36522	1.0347	1.24759
gene-MYL9	22.365	15.1144	12.9431	7.55241	7.2434	7.94095
gene-LOC108793393	8.72785	4.55046	4.74292	0.907608	0.315751	1.49389
gene-LOC108799530	2.47646	1.08085	2.46098	5.37634	4.02966	6.34151
gene-LOC108803179	14.5632	16.5003	18.5573	5.67447	4.40618	7.71897
gene-NAPEPLD	2.21152	1.03335	1.22636	2.91646	2.4354	6.81892
gene-LOC108803171	2.17233	2.32544	2.06704	7.23499	6.10669	9.7007
gene-LOC108803176	1.23455	0.618166	0.770448	0.220171	0.285093	0.554125
gene-LOC108803175	2.54465	4.20853	3.30786	0.857976	0.951318	1.30787
gene-ALDH1A1	282.496	206.547	243.699	19.6562	18.8895	50.1178
gene-ADAMTS3	0.97309	0.673099	0.429618	0.086745	0.042189	0.250606
gene-FHOD1	0	0.049455	0.023209	0.304935	0.230239	0.56521
gene-ZADH2	24.2879	10.6324	20.8919	6.58033	7.19779	4.97745
gene-RGS4	1.64307	1.12019	1.32587	2.34705	2.10567	5.29222
Nanorana_parkeri_newGene_50631	5.36167	4.41279	7.74478	0.852865	0.985998	1.09396
gene-LOC108803998	22.6817	22.0145	20.9885	7.51928	7.70798	11.5923
gene-LOC108803990	27.8804	13.4886	10.7427	258.461	242.425	620.185
gene-CTH	659.818	591.861	445.194	31.5186	30.0052	405.72
gene-FAM3D	1.05241	1.55211	1.14275	0.160069	0.085575	0.362091
gene-LOC108802466	2.02365	1.28295	1.39576	3.95575	3.31507	4.27897
Nanorana_parkeri_newGene_52776	2.51271	0.74564	2.90733	10.8515	8.27585	6.75827
Nanorana_parkeri_newGene_217	6.51794	5.98849	7.92465	1.17042	1.46225	1.8432
gene-LOC108802347	0.990261	0.809346	1.2256	2.5924	2.05	5.22286
gene-LOC108802349	11.9887	9.33508	8.30528	26.0684	23.1169	38.6809
gene-LOC108804424	0.557645	0.439728	0.913201	1.32168	1.31921	2.23463
gene-LOC108803431	0.033664	0	0.059832	0.367654	0.463751	0.277132
gene-LOC108803436	2.87235	1.77214	3.41835	0.644406	0.282095	1.67577
Nanorana_parkeri_newGene_28986	21.8123	16.6278	22.955	3.62761	2.74504	2.94522
Nanorana_parkeri_newGene_18630	6.201	4.68826	5.52636	10.5105	10.5243	21.8411
gene-GNPDA1	8.17644	7.42101	4.48083	10.101	11.9387	24.0627
Nanorana_parkeri_newGene_46925	0.932059	0.772997	2.28653	0.394974	0.227348	0.766232
gene-MYO18A	0.536111	0.575731	0.372093	1.21204	0.904338	1.14728
gene-ECHS1	87.5115	45.9272	67.6513	23.8852	21.3189	14.512
gene-ENO1	165.54	106.402	116.83	611.482	658.201	235.275
gene-ENO3	0.272133	0.646388	0.598291	1.88452	2.4346	1.93657
Nanorana_parkeri_newGene_46191	0.645204	0.439945	0.809393	2.3391	1.50194	2.37103
gene-XPO1	11.2924	3.66224	5.18682	1.55311	1.33302	2.24968
gene-APLP1	0.305888	0.501256	0.282752	1.65487	1.99453	1.92158
gene-RRAS2	9.71628	8.23452	10.047	22.3176	17.7609	31.1353
gene-LOC108786239	0.284559	0.055915	0.447337	2.16518	1.42205	0.966742
gene-LOC108801074	9.74712	5.5036	13.5274	2.46245	1.86491	2.90635
gene-LOC108789874	127.592	55.9918	115.478	41.4572	29.2906	29.3235
Nanorana_parkeri_newGene_51166	1.0735	1.89305	1.50632	3.92053	4.50888	4.81797
gene-RING1	2.46137	2.86472	2.51665	7.82038	5.22018	9.21752
Nanorana_parkeri_newGene_12763	1.50736	0.508514	0.647587	0.240917	0.111361	0.355114
gene-APOPT1	5.59577	4.55963	5.68755	1.08465	0.943684	1.3316
Nanorana_parkeri_newGene_10699	1.54119	1.7567	2.36594	0.310966	0.255605	0.193134
gene-LOC108790643	1.69532	0.813378	1.11081	3.51363	3.2675	5.58883
gene-LOC108789944	0.131572	0.04495	0.084533	0.379589	0.557842	0.873558
gene-GNA13	0.324408	0.097297	0.294845	1.62482	0.699876	1.93842
gene-HEATR3	12.1385	6.15844	11.0018	2.09434	1.95271	6.81075
gene-RALBP1	2.37325	2.14413	2.03992	6.60805	5.43741	10.729
gene-MLPH	0.048508	0	0.035594	0.670552	0.639336	0.428478
gene-AGTRAP	1.28479	0.581362	0.869992	8.82939	4.20157	11.7458
Nanorana_parkeri_newGene_16697	8.15557	2.94844	11.1002	1.33893	1.38567	1.95346
gene-HSDL2	78.9405	45.8051	88.3774	13.5952	13.5451	14.9049
gene-LOC108798580	1.01546	0.704718	0.616846	2.26398	1.75668	1.76206
gene-LOC108802105	0.147323	0.15369	0.385408	2.90782	2.71149	1.92321
gene-HSPH1	7.01093	1.17985	2.50935	0.398412	0.581855	1.23005
gene-PIP4K2A	1.38309	1.35838	1.10958	3.07489	2.78527	3.59992
gene-RBM39	128.458	125.825	193.684	66.7392	71.0393	73.3446
gene-EMP3	0.440179	0.454878	0	1.77246	1.75316	3.41796
gene-TMEM51	0.749289	3.23822	1.4327	7.81632	6.23661	7.90296
gene-TMEM59	19.4216	15.4445	26.1959	49.3976	46.7689	71.9558
Nanorana_parkeri_newGene_34574	2.99128	3.10128	2.88143	0.200075	0.330105	0
gene-SDHA	93.324	42.0061	62.487	20.99	15.6284	38.4241
gene-SDHB	130.448	100.221	128.294	42.2058	36.8673	34.3706
gene-NSUN4	3.59524	2.31659	3.99467	0.643643	0.620475	2.24417
Nanorana_parkeri_newGene_46223	0.472363	0.281747	0.187438	0.054791	0.043533	0.053479
gene-EHHADH	26.6609	13.0682	17.5965	4.63655	5.01159	5.88427
Nanorana_parkeri_newGene_17883	0.474524	1.46316	0.628759	0.196401	0.279682	0.247982
gene-LOC108801477	4.77665	3.77814	3.30468	0.569502	0	1.17289
Nanorana_parkeri_newGene_49440	0.984567	1.31784	1.14755	0.414752	0.41271	0.67393
gene-CLSPN	0.243423	0.226177	0.14875	0.357383	0.439753	1.06816
Nanorana_parkeri_newGene_51369	1.56085	1.4804	2.41741	0.149333	0.210963	0.29092
gene-IBTK	4.89994	5.83193	5.7726	1.61955	1.57018	3.33622
Nanorana_parkeri_newGene_45372	0.997001	0.394045	0.475944	6.30247	6.11877	1.8456
Nanorana_parkeri_newGene_24578	0.462593	0.477724	0.720358	2.25409	2.5667	1.34671
gene-C1QB	19.3419	8.5874	11.2697	315.471	305.167	702.756
gene-C1QA	8.50762	3.71888	5.51021	177.137	163.73	407.986
gene-GPX8	0.218383	0.219267	0.157553	1.07519	1.3566	1.08832
gene-LPCAT1	0.303527	0.353184	0.130974	1.2691	1.09631	2.5074
gene-VEGFA	15.8676	12.5739	22.4211	3.36332	2.61072	6.84469
gene-LPCAT4	51.6665	30.6514	77.883	22.3786	21.6368	22.7389
gene-LOC108796408	0.52084	0.458706	0.384759	1.22904	1.1153	3.07145
gene-LBR	0.317204	0.311336	0.254735	1.47726	0.51667	1.62961
gene-TPRN	0.337258	0.240875	0.055146	0.810247	0.666527	1.44697
Nanorana_parkeri_newGene_53273	0.896729	0.46053	0.446789	2.47538	1.70466	1.66947
gene-CUNH10orf54	0.640057	0.203176	0.382827	5.84405	5.65373	9.45184
gene-LOC108791990	109.248	61.9921	129.543	214.777	194.243	215.857
gene-RNLS	12.2495	7.90461	6.00254	1.16555	1.73245	4.3439
gene-STYX	11.7705	8.10163	13.3363	4.5043	3.8409	8.57655
Nanorana_parkeri_newGene_50197	3.7247	1.42515	1.58186	1.61581	0.519976	0.16434
gene-LOC108801736	6.68251	7.72065	8.78882	2.65329	3.8853	2.57313
gene-LOC108801735	2.2701	3.4358	2.23691	0.688312	0.657978	1.3709
gene-XPO5	5.42726	2.26544	2.06711	1.06812	0.973401	1.85947
Nanorana_parkeri_newGene_10908	0.244561	0.122169	0.203566	0.059772	0.022549	0.060122
gene-LOC108799969	3.1103	3.02556	2.50894	4.6921	4.8995	9.88043
gene-SPTAN1	9.79342	10.5402	7.29642	4.15437	3.94429	4.98228
gene-LOC108794824	0.257618	0.165258	0.616981	2.43238	2.29492	3.24832
Nanorana_parkeri_newGene_13334	10.4291	5.99702	9.05663	2.64143	3.05693	2.43451
Nanorana_parkeri_newGene_27598	0.699616	0.467363	0.617214	1.42892	1.39712	2.11308
Nanorana_parkeri_newGene_27591	10.4896	10.1844	12.1186	4.3537	4.65673	6.081
gene-LOC108795880	0.212703	0.045376	0	1.30984	1.05577	2.17813
gene-LOC108795247	2.93576	3.14529	2.92457	6.38734	6.54584	5.99811
gene-TMEM159	0.57605	0.267434	0.280616	1.75929	1.54797	3.20709
gene-TBC1D9B	1.70916	1.5584	1.75477	4.87244	3.13672	6.20663
gene-CDNF	1.99971	2.52464	2.98832	0.523647	0.608066	0.449012
Nanorana_parkeri_newGene_7836	3.16375	7.73623	3.53484	1.89705	2.297	0.372336
gene-GCDH	106.764	154.028	145.526	16.4324	15.6617	58.9771
gene-GRAMD1B	1.18356	0.679017	1.04682	1.7363	1.63804	10.0795
gene-GRAMD1C	2.06901	1.25563	3.61221	0.89924	0.496828	0.73956
gene-LOC108798793	23.3178	11.576	12.6257	0.774184	0.554441	6.15552
gene-LOC108798790	6.36604	1.47588	5.31747	0.578441	0.446275	0.316405
gene-LOC108798794	1400.39	934.668	1180.55	26.047	25.6794	15.0863
gene-LOC108798795	101.726	55.4592	82.1718	8.49627	9.38444	24.7073
Nanorana_parkeri_newGene_3010	26.5956	16.5432	11.6737	5.59124	5.20951	7.18469
gene-LOC108802713	0.607442	0.285767	0.639065	2.33107	2.4242	6.88504
gene-LOC108804018	19.1853	11.2164	20.5214	33.9731	28.4389	126.102
gene-LOC108803041	19.5608	12.0049	12.7022	2.55148	2.26294	2.58637
gene-SERPIND1	1226.73	1101.59	1730.75	322.366	371.601	896.536
gene-PTPN22	0.923817	0.27358	0.570416	1.48586	1.39868	2.51398
gene-LOC108805055	0.280001	0	0	3.15081	2.72142	3.00454
gene-LOC108800665	0.917526	1.70729	1.85671	2.64338	3.08012	8.74656
Nanorana_parkeri_newGene_43285	3.12844	3.26322	2.014	0.92692	0.911613	2.13543
gene-BORCS7	15.233	11.9187	14.5512	5.92999	4.50652	6.95912
Nanorana_parkeri_newGene_29238	6.14802	4.64256	2.149	1.47351	0.722839	3.39347
gene-ERGIC2	52.1143	48.0739	50.9776	21.3404	20.4091	22.0117
gene-ATXN1L	0.349559	0.330722	0.844955	1.38465	1.02196	2.80735
gene-LOC108801531	11.0052	7.6737	7.88243	1.44583	1.31965	2.30904
gene-FILIP1L	2.95161	13.8997	6.39473	0.862202	0.97687	2.56654
Nanorana_parkeri_newGene_54182	10.5548	8.59922	19.4266	3.49547	2.8328	2.07271
gene-ANAPC4	2.4795	1.3193	1.48056	0.54822	0.508665	1.42999
Nanorana_parkeri_newGene_30244	0	0	0	1.04265	0.84529	1.69317
Nanorana_parkeri_newGene_30242	0.367903	0	0.184678	27.5515	26.0315	11.819
gene-LOC108786482	0.851982	0.296325	0.378349	2.6079	2.09323	4.32299
gene-PPWD1	3.65519	2.12005	1.83247	4.3775	4.50611	9.53629
gene-LOC108787998	9.88856	3.77829	5.78325	66.2101	61.045	110.952
Nanorana_parkeri_newGene_26959	1.68221	1.01246	0.039853	7.04893	3.03884	5.65109
gene-HPDL	1.11756	1.26452	0.96553	0.424689	0.297204	0.452303
gene-SEPT12	0.475315	0.225304	0.362465	1.01722	0.899565	1.43149
gene-LOC108796232	185.334	72.5896	144.889	19.2007	18.1642	4.23023
gene-SEC31A	19.295	9.53841	19.285	3.22051	3.05993	5.04148
gene-LOC108790964	1.84512	0.141985	0.385449	2.17852	2.88559	7.28282
gene-LOC108792449	0.166504	1.53377	0.436365	2.50435	2.58037	27.3024
gene-LOC108792447	0.624865	3.19724	0.42927	4.44093	4.93086	55.8826
gene-LOC108792443	0.907508	0.708898	0.590385	1.79139	1.08153	2.42083
gene-PET117	5.68819	6.98182	4.34238	26.4307	20.3485	12.6696
gene-ZNF654	0.893994	0.529601	0.993078	2.2788	1.85642	2.60882
gene-LOC108789091	26.6658	52.2868	65.0895	212.735	213.615	89.009
Nanorana_parkeri_newGene_23008	0.229448	0.385776	0.825253	1.49351	2.84573	3.34737
gene-LOC108793318	0.503643	0.66525	0.592756	293.351	17.9926	0.258351
Nanorana_parkeri_newGene_17117	7.36848	7.19616	10.9337	2.7746	2.71538	7.06869
gene-POLR2F	12.4369	7.47396	11.7936	18.4201	16.2739	37.2251
Nanorana_parkeri_newGene_4237	0.321733	0.265805	0.154377	0.024217	0.013731	0.058939
Nanorana_parkeri_newGene_4239	47.3623	56.3416	61.1783	147.41	116.127	95.7537
Nanorana_parkeri_newGene_33591	2.90018	2.14292	2.80544	1.12181	1.22436	0.875371
Nanorana_parkeri_newGene_32462	16.028	14.7483	12.2488	75.8678	78.2045	32.7992
Nanorana_parkeri_newGene_18353	4.27314	2.55949	5.08859	1.39325	1.48685	1.58782
Nanorana_parkeri_newGene_18352	0	0	0	0.59681	0.500007	0.686448
Nanorana_parkeri_newGene_18351	13.2122	7.66356	11.4298	2.9404	2.68552	5.95285
Nanorana_parkeri_newGene_18350	5.0447	3.46573	4.12649	1.54119	0.480307	1.938
gene-LOC108795920	65.9307	20.1847	20.2226	0.563581	0.379	1.59707
gene-LOC108795925	5.14373	2.72329	5.2318	11.7311	8.60875	13.6755
gene-KCTD18	3.81429	4.88961	4.19419	1.37701	0.771233	2.10345
gene-VAV1	1.38276	1.01328	1.59118	3.86736	4.5968	7.57604
gene-VAV2	22.3865	14.4195	21.9786	7.68235	7.61439	7.0761
Nanorana_parkeri_newGene_33334	0.344829	0	0.420636	0.819109	0.938962	0.907613
gene-KCTD12	1.48963	1.77921	1.20776	7.2216	7.29939	14.1054
gene-DSG2	1.10044	0.612271	1.14096	2.55181	2.30758	3.49728
gene-BBOF1	9.0223	7.02943	8.37005	1.09198	1.04537	2.33712
gene-PRX	0.597579	0.444968	0.357814	1.71581	1.41118	1.1422
Nanorana_parkeri_newGene_40498	1.9028	1.85743	2.93703	0.749537	0.965174	1.30155
Nanorana_parkeri_newGene_15230	0.90218	0.690537	0.826605	1.35065	1.29167	2.60881
Nanorana_parkeri_newGene_44644	0.673897	0.591523	0.748616	2.32761	2.10126	4.91963
gene-LOC108801737	14.696	8.80991	11.5059	3.83573	3.57038	4.95353
gene-GALNT15	0.338555	0.22469	0.416242	2.01095	2.01272	0.708092
gene-GALNT11	53.3471	34.6555	33.7833	13.9439	13.5395	7.57603
gene-RHBDF2	0.521368	0.405198	0.439319	1.10018	0.853339	1.76388
gene-LOC108802692	1.68612	2.22578	1.69748	0.730626	0.626925	0.705327
gene-LOC108802611	0.571796	0.238172	0.137049	0.96944	0.751531	4.12624
Nanorana_parkeri_newGene_53420	0.838053	0.512892	0.24251	3.86657	2.9751	16.86
gene-LOC108804202	8.90988	7.06847	12.2247	0.970022	0.673398	0.851294
gene-PPM1F	0.321841	0.16143	0.302219	1.43168	1.19107	2.06857
gene-ESPL1	0.31808	0.212892	0.181449	0.024579	0.026507	0.070011
gene-HCFC1	2.80004	2.38831	3.17632	0.836667	0.814613	1.60845
gene-ALKBH8	3.35737	2.39954	2.31786	0.665238	0.519609	1.51163
Nanorana_parkeri_newGene_25014	42.9009	36.6089	47.9461	10.3012	10.4401	9.29189
gene-LOC108801188	2.51482	1.62581	1.68039	0.757888	0.618666	1.20937
gene-LOC108801189	56.645	28.0327	46.0631	537.166	532.127	143.438
gene-LOC108800589	5.79287	3.24024	4.89693	9.74654	5.98202	16.9906
gene-ATG14	1.55286	2.44286	1.47726	4.77191	3.40368	6.69679
gene-ATG13	3.63829	3.50352	4.59678	8.91111	7.28081	13.3386
gene-LOC108786525	28.9072	40.3701	14.7123	322.289	271.256	247.12
gene-MTR	6.42335	4.73379	5.9387	1.89504	1.59791	1.69314
Nanorana_parkeri_newGene_42745	0.778203	0.765124	0.777459	0.224281	0.308063	0.61108
gene-SMIM3	6.19123	4.12688	3.60618	9.54363	7.7986	25.9865
gene-LOC108790317	2.41493	1.51047	2.31093	0.633874	0.571613	0.727172
Nanorana_parkeri_newGene_52432	0.143406	0.321201	0.124644	1.16581	1.06104	3.92672
Nanorana_parkeri_newGene_52433	1.30734	0.634863	2.1566	0.567733	0.811442	0.826875
gene-LOC108797308	1.09651	1.44637	1.23865	0.240029	0.088197	0.064229
Nanorana_parkeri_newGene_36764	0.711903	1.12934	0.554526	0.039182	0.129054	0.092879
gene-LOC108793681	1.89987	1.76623	1.59655	0.792293	0.731433	1.07345
gene-ANKRD46	4.34124	2.85997	2.67911	5.76243	5.5164	10.188
gene-ANKRD40	4.4027	3.55761	5.65564	1.62455	1.89295	1.9098
gene-SLC12A9	0.181622	0.374798	0.429758	1.15306	0.864482	1.48617
gene-SLC12A2	0.133775	0.016289	0.079071	0.511717	0.490029	0.620453
gene-SLC12A3	0.674106	0.38698	0.416174	2.59517	2.72147	2.63189
Nanorana_parkeri_newGene_54332	9.56417	8.07948	11.8806	2.53552	1.56017	7.28817
Nanorana_parkeri_newGene_15438	371.601	210.267	154.011	0	0	0
gene-TNPO2	1.23264	0.580407	0.92258	2.16517	1.52414	3.18
gene-PHF10	16.1829	15.3986	18.729	6.22115	5.9521	9.05135
Nanorana_parkeri_newGene_38161	0.63695	0.814387	0.579544	0.152321	0.197753	0.12406
Nanorana_parkeri_newGene_6512	0.041351	0.029753	0.079284	0.961947	0.497297	0.326654
gene-RAP2C	6.31988	2.58918	2.329	11.7544	9.92249	19.1405
gene-TEFM	3.87072	2.63772	2.54165	0.670921	0.624337	1.40356
gene-LOC108794331	1.57848	1.99928	1.70451	0.6796	0.786061	0.830399
gene-LOC108803635	10.6665	19.2317	28.4873	1.95072	1.80352	3.03621
gene-MAP7	2.99246	3.57076	6.61752	1.3526	1.66465	2.645
Nanorana_parkeri_newGene_47634	3.26214	5.12317	8.69547	0.157224	0.147397	0.060585
Nanorana_parkeri_newGene_18256	5.04421	6.30312	7.37637	0.8347	0.949924	2.10613
gene-LOC108790058	1.43711	0.71077	1.02305	2.40561	2.66387	4.17121
gene-CSRNP1	1.2431	1.35966	1.50824	4.76702	3.69604	9.5899
gene-RBFA	6.3324	3.58529	4.19635	1.05192	1.23497	1.00682
Nanorana_parkeri_newGene_42373	1.61652	0.647905	1.03312	0.171159	0.185021	0.265489
gene-ACVRL1	0.505731	0.182956	0.161646	0.990491	0.757755	1.77014
gene-HRAS	0.531958	0	0.214004	1.24986	0.995862	1.91059
gene-HDAC11	1.20075	1.03666	1.00179	0.274549	0.212562	0.515755
gene-TES	0.985667	0.753354	0.252693	3.60173	3.11151	7.72752
gene-CRBN	0.492064	0.882766	0.89123	3.69481	2.99488	5.56757
gene-ACD	4.04649	5.87339	5.25127	1.40146	1.39176	2.2418
gene-PNPT1	4.72949	2.72429	5.47897	0.266516	0.263634	1.31888
gene-LOC108801968	18.4697	8.3055	12.8572	29.6304	25.3259	43.1536
gene-PTRHD1	7.91563	2.50671	4.99222	1.50038	1.37193	2.64112
gene-CTDNEP1	12.5641	13.2249	12.364	3.29769	3.62598	4.55588
gene-LOC108787300	24.9879	5.20492	13.0348	4.84018	4.98502	4.06613
Nanorana_parkeri_newGene_45724	4.39947	4.64281	2.63804	8.86046	7.51895	13.9426
gene-KHK	69.7805	62.245	70.1926	26.6281	26.4448	22.7788
Nanorana_parkeri_newGene_40267	1.14682	0.194647	0.50836	5.67018	4.21115	0.718882
gene-LOC108792679	0.637311	0.244705	0.18144	1.41715	1.46418	1.26086
gene-LOC108798264	0.396144	0.088276	0.295648	1.61301	1.49651	0.692837
Nanorana_parkeri_newGene_52185	7.28391	11.5577	9.98081	3.31602	3.7602	4.27144
gene-PLTP	21.8109	10.2647	14.6935	145.993	163.129	253.273
gene-KCNK6	2.06232	0.750171	1.82403	6.74254	6.51782	6.86698
gene-LOC108785885	1.74149	3.07973	2.02069	0.646143	0.685039	1.75632
Nanorana_parkeri_newGene_29601	20.0573	13.2551	14.1197	3.8772	3.66857	8.44129
gene-CTDSP2	2.71844	4.89189	4.56815	10.7939	9.4953	24.2651
gene-ACTR5	3.39774	0.953016	1.62664	0.17691	0.135445	0.761608
gene-UBA6	4.70733	3.83705	3.92045	7.80775	8.00145	10.8415
gene-SNRNP70	79.2129	82.9105	107.841	32.6059	34.2865	49.3154
gene-LOC108791366	1.21888	0.186315	0.537744	2.63601	2.18608	2.38876
Nanorana_parkeri_newGene_25604	3.42676	2.17111	3.31755	1.2369	1.08803	1.55791
Nanorana_parkeri_newGene_25607	0.169401	0.178105	0.08055	1.68825	1.07969	0.80089
gene-RND3	1.27263	0.834879	0.358319	2.72116	2.18339	2.67418
gene-RAD54B	1.19643	0.696105	0.605295	0.27472	0.214286	0.409358
gene-TTLL12	7.17534	3.33581	7.17933	2.16147	1.77778	2.25191
Nanorana_parkeri_newGene_39156	0.893565	1.68446	2.14216	0.191261	0.121641	0.633304
Nanorana_parkeri_newGene_33116	8.42048	8.40264	11.1141	3.38365	3.1854	4.89077
gene-LIMK1	0	0.022921	0	0.634975	0.433085	0.879038
Nanorana_parkeri_newGene_26641	0.935766	2.36178	0.991442	63.9755	53.3802	4.1508
Nanorana_parkeri_newGene_26643	4.16667	2.0747	0.780527	9.43025	11.3616	28.4126
Nanorana_parkeri_newGene_26647	3.40354	2.78949	4.76532	1.43565	1.36446	2.98679
Nanorana_parkeri_newGene_36795	0.650324	0.39797	0.856189	0.175425	0.106979	0.095698
gene-TBC1D13	0.476415	0.348069	0.300128	1.77916	1.62535	3.57059
gene-TBC1D14	0.17079	0.109026	0.139676	1.13851	0.73213	1.95978
gene-TBC1D16	9.21733	3.92959	9.68148	20.4462	21.7875	18.1004
Nanorana_parkeri_newGene_5570	4.56416	2.19976	2.22843	6.11361	5.24773	10.4034
gene-RASL11B	1.71511	0.773567	0.507163	2.28072	2.19784	11.5175
Nanorana_parkeri_newGene_16553	830.206	741.761	1123.73	7063.65	7461.29	7132.25
gene-LOC108789789	0.277368	0.163913	0.032263	1.55435	1.37531	2.85826
Nanorana_parkeri_newGene_20170	1.93751	2.2356	2.50467	0.694099	0.612912	0.708022
gene-CCNL2	24.6959	14.5587	27.1776	44.2101	41.8859	68.149
gene-GCLC	14.5632	5.06195	8.42981	2.08755	2.09493	4.95888
gene-LOC108797722	4.70428	3.1969	2.61816	1.08454	1.39746	2.47545
gene-LOC108797723	0.554763	0.462221	0.567013	0.975087	1.01694	1.44581
Nanorana_parkeri_newGene_17607	0.221793	0.074689	0.026382	0.471174	0.482142	0.47414
gene-LOC108802029	93.8859	40.9087	53.0243	6.38902	7.18079	23.8943
gene-HIBCH	10.6364	8.44847	8.37749	1.79636	1.76478	1.72602
gene-LOC108797894	148.749	106.169	150.302	51.8397	59.9374	69.0913
gene-LOC108802796	17.3615	11.9973	12.3927	4.80002	5.04227	10.6216
gene-CCDC88C	6.35931	3.13428	2.41305	1.24718	0.90072	1.92274
gene-LOC108803775	7.05604	7.10932	9.03034	3.06238	2.61278	4.89368
Nanorana_parkeri_newGene_48991	11.5379	11.4699	11.2283	1.83372	2.43083	1.20922
Nanorana_parkeri_newGene_46843	1.42932	1.00389	1.0716	0.245294	0.254983	0.609709
gene-LOC108802805	1.37538	1.80001	1.86754	3.40372	2.92855	5.46876
gene-LOC108802807	0.484818	0.784065	0.534622	4.64559	2.04808	3.61502
gene-LOC108802802	8.42862	6.8232	4.84826	1.26897	1.18876	2.68525
gene-DHX58	2.18795	2.25104	1.41374	5.00815	4.59358	10.8465
gene-ETHE1	21.8656	14.3394	14.3499	36.1427	37.4433	36.1319
gene-COG8	1.8302	1.31115	1.44646	2.79035	2.91475	4.14317
gene-ACER2	2.23807	2.76237	1.50718	14.2744	14.0561	23.3161
gene-ANKRD13C	15.2481	13.7466	12.2459	4.7085	3.83883	9.92971
Nanorana_parkeri_newGene_14407	6.29395	8.09896	9.47527	3.24645	3.74173	3.98054
Nanorana_parkeri_newGene_14408	4.30735	2.77555	4.61139	1.20541	0.995206	0.952714
Nanorana_parkeri_newGene_52397	0	0.319668	0.137	2.04546	1.09772	2.28184
Nanorana_parkeri_newGene_52393	0.187778	0.392888	0.572525	1.37241	1.56311	2.8526
gene-DIS3L	0.545339	0.77418	0.64146	1.68331	1.63734	3.18614
gene-LOC108784329	0.302058	0.175522	0.120545	2.85635	2.31196	3.7512
gene-ZC3H15	22.1879	31.6337	31.806	7.973	7.33304	15.6914
gene-NRP1	4.63998	4.39907	5.86533	10.3581	9.03799	13.7645
gene-NRP2	0.357657	0.379751	0.243298	2.54646	1.9644	3.73204
gene-RSL24D1	388.858	371.652	542.569	801.99	826.752	1263.34
gene-TSPAN12	1.84696	1.61721	1.1486	4.71678	4.93442	3.43272
gene-TSPAN14	0.934227	1.40279	1.19535	4.86759	4.88441	11.9636
gene-TSPAN18	0.093693	0.146306	0.235896	1.17652	0.868049	5.04551
gene-TMEM220	9.25462	10.4326	11.1044	30.493	27.4849	51.0671
gene-EXOG	4.05721	2.33133	1.77548	0.811167	1.17337	1.01844
gene-SIGIRR	4.00851	1.38112	2.42858	5.39999	4.51125	12.8875
gene-MIA3	9.72441	12.1186	21.0549	4.62535	4.64221	10.2491
gene-LOC108789018	89.3039	29.8107	113.292	16.3802	18.7566	14.0963
gene-LOC108789011	24.8719	18.5128	20.081	6.09354	5.91927	18.2115
Nanorana_parkeri_newGene_10877	0.52613	0.731564	0.494752	3.86343	2.95555	4.93256
Nanorana_parkeri_newGene_10875	0.475384	0.125277	0.429703	1.11309	1.73088	2.5842
Nanorana_parkeri_newGene_24875	8.43068	19.0922	38.6348	1.92555	0.336154	0.878918
gene-LOC108787148	0	0	0	3.66892	2.25819	3.99508
gene-LOC108786534	21.5175	15.6952	11.7128	32.3428	30.7375	36.2738
gene-ALDH4A1	72.4103	48.6545	85.9446	7.77379	6.23079	26.5296
gene-CUNH2orf69	0.573754	0.067761	0.212081	0.931234	1.43559	1.16469
Nanorana_parkeri_newGene_38435	0	0	0	1.05529	0.653268	0.847781
Nanorana_parkeri_newGene_7385	2.12073	2.27556	2.5726	1.13358	0.813014	0.873709
gene-DHTKD1	6.65324	3.57377	6.40971	0.507541	0.553939	2.95823
gene-LOC108789906	26.8752	28.9456	38.2536	7.38775	7.79995	10.3085
gene-KIAA1210	0.298061	0.158494	0.087182	1.22016	1.19529	1.25113
gene-LOC108790731	0.624179	0.409543	0	1.51554	1.54094	4.53624
gene-TFPI2	0.80988	0.977407	0	4.07734	4.30146	6.32278
gene-P3H3	0.583264	0.680043	0.389258	1.22592	1.44942	1.95653
gene-CDA	7.15718	9.05157	21.3508	1.72671	1.62092	1.46119
gene-FAM98B	0.621755	0.361419	0.4192	1.60611	1.63132	3.84262
gene-LOC108783656	8.02596	5.6016	5.97812	1.62537	1.32594	3.091
gene-ISCU	46.6068	25.5577	46.0007	89.6758	89.8163	106.501
gene-LOC108793117	35.1048	25.2173	33.972	11.0219	11.3277	14.311
gene-ZNF513	3.6919	3.49392	3.3571	1.65237	1.41997	1.80753
gene-LOC108798036	665.22	252.231	341.243	60.5261	51.2146	196.735
gene-UGP2	134.74	97.0113	147.176	43.8675	49.3826	65.4567
gene-LOC108797918	4.44238	2.6795	4.52138	16.6503	12.6373	14.4278
gene-CCDC84	2.42505	2.68556	2.9835	6.28874	6.68581	7.59061
gene-CCDC83	8.80224	3.57334	8.62832	1.78188	1.6418	2.36367
Nanorana_parkeri_newGene_17417	2.60161	0.819139	1.67257	0.419216	0.358511	0.576429
Nanorana_parkeri_newGene_17419	1.02007	1.06194	0.416761	1.47539	1.01101	2.26949
Nanorana_parkeri_newGene_48078	7.44168	5.07365	6.09774	18.1285	18.5457	30.3287
gene-LOC108802385	0.355789	0.365394	0.417013	0.975565	1.04852	1.56552
gene-LOC108798963	1.07361	0.805984	0.296768	3.56946	4.31599	10.7677
gene-LOC108798962	2.90235	2.58067	1.9186	4.50971	5.27584	7.82612
gene-NAPB	0.095321	0.099164	0.284373	0.775338	0.616343	0.726189
gene-HDAC9	0	0	0	0.757594	0.695114	0.502726
gene-HDAC6	1.09832	0.587746	0.786436	2.17076	2.28848	2.33447
gene-HDAC7	1.36776	0.89872	0.526252	3.95343	3.27255	5.45116
gene-HDAC5	0	0.095273	0.205948	0.670919	0.508977	1.71307
gene-ITGA6	2.46116	1.39958	1.671	0.894715	0.601006	0.653129
gene-ITGA4	0.405557	0.19465	0.218302	1.43205	1.25754	2.25498
gene-ITGA1	0.828222	0.447283	0.678072	2.55029	2.66975	3.08584
gene-ITGA8	0.24708	0.236008	0.295409	0.768975	0.652532	1.65193
gene-ATG9A	1.73868	1.26936	1.21816	3.84313	3.04581	4.76351
gene-LOC108784548	12.6951	5.65495	6.71155	2.03974	2.08979	3.79741
gene-SLC27A3	22.5215	13.1238	34.1531	5.80538	4.38943	9.31446
gene-SYNJ2	0.263632	0.124654	0.187798	0.605465	0.497017	1.28463
gene-HELZ2	0.570701	1.06383	0.519671	1.71337	1.89331	2.04359
Nanorana_parkeri_newGene_49060	3.44608	3.95733	4.23847	1.32115	1.32177	1.77644
gene-LOC108787892	0	0	0	0.667508	0.654723	1.28517
Nanorana_parkeri_newGene_8632	7.0685	6.06367	8.80595	1.77314	1.94514	3.75589
Nanorana_parkeri_newGene_51749	0.033258	0.040595	0	0.298703	0.195386	0.314266
Nanorana_parkeri_newGene_55047	7.34891	4.47753	5.47407	24.4968	15.2271	14.8273
gene-SH3GL2	5.6873	5.70002	2.80339	1.35511	1.37235	2.97272
Nanorana_parkeri_newGene_43478	8.96162	4.71336	10.9897	2.64843	1.92321	3.8137
Nanorana_parkeri_newGene_30890	16.0508	11.6157	14.7133	5.35117	4.971	9.99574
Nanorana_parkeri_newGene_48336	0.748604	1.9611	2.45851	0.173327	0.119819	0.759277
gene-CEP164	0.419221	0.429842	0.429032	0.853098	0.822727	1.10922
gene-EIF2S2	82.6068	57.3969	92.1385	18.9358	18.9152	62.3783
gene-HELZ	0.942321	0.689315	1.09037	0.352752	0.336951	0.553341
gene-MSMP	2.19886	1.76819	2.2545	5.83111	4.01417	6.03159
gene-SH3D19	0.903737	1.23984	0.852178	2.73581	2.00772	3.79239
gene-FMNL2	0.172816	0.027688	0.157593	1.56557	1.12001	2.33584
Nanorana_parkeri_newGene_4858	3.13518	3.69603	4.06673	1.1681	1.04771	2.04691
gene-MRI1	19.2341	12.1217	11.7415	4.40123	3.68654	6.1727
gene-LOC108800262	3.1034	1.5559	1.71796	3.4703	3.50293	11.79
Nanorana_parkeri_newGene_11311	8.19998	5.80696	9.37007	2.32009	2.25698	2.34326
gene-LOC108793058	0.158528	0.063139	0	4.1299	3.4285	5.44442
gene-LOC108792987	0.264219	0.109236	0.082417	1.36826	1.19145	2.22773
gene-LOC108789812	8.42143	7.36424	4.35063	16.392	14.4539	67.796
gene-MMP14	16.0924	11.924	27.2112	76.4369	77.1785	79.6135
gene-LHPP	3.059	2.99107	1.81378	0.82769	0.956849	0.720031
Nanorana_parkeri_newGene_27022	22.0096	11.103	18.5674	5.53268	6.1455	9.37971
Nanorana_parkeri_newGene_27020	5.36366	3.96917	4.50836	1.5596	1.60588	1.12275
Nanorana_parkeri_newGene_27025	0.441875	0.304803	0.696804	1.25562	1.05726	2.04949
Nanorana_parkeri_newGene_42233	0.660169	0.934454	1.3111	0	0.091663	0.081945
Nanorana_parkeri_newGene_12155	1.06322	0.742716	0.754343	0.259085	0.232962	0.329828
Nanorana_parkeri_newGene_23309	0.036966	0.044093	0.063803	5.72261	6.94954	1.8594
gene-LOC108794911	12.9254	6.83453	15.5264	6.01274	4.02444	3.44536
gene-LOC108795068	4.34047	4.53223	6.931	1.99276	1.84891	2.7754
Nanorana_parkeri_newGene_13203	3.95959	11.1402	10.0657	1.18215	1.35105	1.13926
gene-WDR53	1.78836	0.783802	0.859678	2.06823	2.06723	4.48293
gene-ADGRG7	1.4536	0.804078	1.20032	0.023519	0.099138	0.029724
gene-AK1	0.502676	0.692446	0.235861	2.10634	2.61942	1.89472
gene-AK4	0.581661	0.460794	0.269608	1.85588	1.60196	3.86932
Nanorana_parkeri_newGene_13954	0.150073	0	0.045044	0.460688	0.36926	0.947527
gene-GPHN	4.56237	3.70881	3.23959	1.50274	1.87023	1.81295
Nanorana_parkeri_newGene_16644	6.0383	2.33607	3.93858	1.58707	1.76957	1.37468
gene-AATF	7.1022	2.42265	8.45659	1.2503	1.5812	2.64653
gene-ADCY4	13.2475	12.2176	17.5438	5.46576	5.53738	10.0538
gene-PITPNA	2.75276	1.39582	1.24549	3.89968	3.13729	9.19463
gene-GATA4	8.11208	5.61774	15.345	3.04381	3.50949	4.27309
gene-TGM1	0.564174	0.33764	0.37659	2.56336	2.54614	4.5403
Nanorana_parkeri_newGene_47378	1.07258	1.10341	1.41829	0.47033	0.375216	0.999862
gene-SRSF9	59.8562	52.5238	65.7544	23.0813	21.5439	32.3664
Nanorana_parkeri_newGene_46424	0.183447	0.067705	0.033979	2.67804	2.86312	7.05715
gene-NIPSNAP3A	69.0579	53.8914	89.7803	31.1936	31.4666	32.5941
gene-LOC108800718	1.99208	2.1789	2.01291	0.092781	0.203746	0.259072
gene-LOC108787511	7.85988	7.37994	7.23847	1.28076	1.33478	2.19977
gene-LOC108786641	670.668	759.587	1166.8	155.164	161.115	52.1623
Nanorana_parkeri_newGene_24155	0.608945	0.815419	1.09778	0.351931	0.202427	0.311758
gene-LOC108788399	17.2735	9.14432	5.92242	2.32464	2.15124	2.99038
gene-SLC25A36	0.826344	0.43655	0.507133	1.58622	1.25825	2.90845
gene-LOC108784734	2.18954	1.24876	1.68261	3.48163	4.01268	3.44727
gene-LOC108784732	1.07679	0.618903	0.996957	1.67335	1.86031	2.89643
gene-SLC41A2	1.60991	1.24541	1.59673	2.69044	1.96962	7.82321
gene-NOSIP	4.1299	3.4928	4.98688	9.93067	9.02551	18.073
Nanorana_parkeri_newGene_51460	0.828134	0.772506	1.00565	0.082748	0.222164	0.466619
gene-PID1	1.59225	3.16128	4.08448	7.568	6.32877	10.1521
gene-LOC108804823	3.43439	1.52214	2.75618	4.42522	3.69384	8.58718
gene-ACAP2	1.2468	0.745952	0.679259	3.31507	2.57386	4.12579
Nanorana_parkeri_newGene_24970	6.34586	3.1594	5.16889	1.47072	1.28327	2.58494
gene-EPHB3	0.518228	0.672873	0.224231	1.77218	2.01481	3.48641
Nanorana_parkeri_newGene_56786	0.26633	0.43896	0.498069	0.120458	0.155807	0.092368
Nanorana_parkeri_newGene_6257	1.55377	1.38813	2.19258	0.339144	0.472067	1.0939
gene-PAPLN	5.14985	4.51258	3.74058	12.6639	13.6839	22.0317
gene-LOC108792533	0.834394	0.644727	0.397141	2.70962	2.17024	5.00181
gene-PPP1R18	0.144019	0.086769	0	1.60855	1.0683	2.4698
gene-PPP1R11	8.07631	4.4652	7.33869	20.8889	16.6895	30.0673
gene-KAT2B	0.649213	1.1638	1.54296	3.19975	2.37125	4.05955
gene-ASS1	4945.88	2961.44	2787.31	375.297	359.133	1916.98
gene-LOC108801725	0.101101	0.092186	0.131188	1.06872	0.725916	1.91766
Nanorana_parkeri_newGene_1948	3.11401	6.52307	5.52311	0.660554	0.612681	1.51096
gene-SRPRB	59.8392	40.9655	58.9421	14.3215	14.0238	20.3624
gene-EFR3A	0.130814	0.120546	0.161536	0.74936	0.373898	0.938401
gene-ACHE	0.335276	0.491449	0.5788	1.6002	1.68703	2.49126
gene-TECR	80.8813	54.7163	103.207	25.052	24.5976	23.3155
gene-BNIP3	4.80253	6.9348	13.3067	24.8544	19.5493	71.9375
gene-ZBTB6	0.924245	0.513461	0.548811	1.46205	1.46276	2.25789
gene-LOC108799445	0.777927	1.97348	1.81043	0.38443	0.433804	0.319608
gene-LOC108799444	2.67815	9.23883	7.61216	0.825618	1.16671	0.777319
Nanorana_parkeri_newGene_4126	3.15003	2.81952	2.27407	0.851655	1.05341	1.93737
gene-LOC108799448	174.859	128.548	216.234	69.4352	71.577	75.6391
gene-LOC108802886	0.030354	0.072411	0.076101	1.424	0.793651	1.28852
gene-MRPS25	36.6697	24.7954	29.2437	10.6425	10.0098	19.21
gene-OSTM1	6.27343	3.62172	3.52198	11.6931	14.5028	32.9495
Nanorana_parkeri_newGene_40966	3.90842	3.19079	4.20521	8.71252	8.45799	7.19736
gene-CAMSAP1	2.13059	1.64057	2.6829	0.647742	0.555902	0.849909
gene-RRP7A	17.7903	9.68247	10.1744	4.001	3.56691	5.91673
Nanorana_parkeri_newGene_15525	1.25897	1.90485	1.7187	0.622036	0.65963	0.575622
gene-STOX1	0.218305	0.134551	0.187142	0.603155	0.55093	1.64506
gene-LOC108791365	73.1635	66.824	55.2426	28.0695	24.2813	30.5685
gene-RASIP1	0.280327	0.087449	0.215381	1.16289	0.906934	1.17159
gene-LOC108791367	0.841305	0.333262	0.657236	1.99122	1.06065	2.39207
Nanorana_parkeri_newGene_49188	34.8958	21.8426	33.5701	101.76	74.8115	92.5529
gene-LOC108798451	0.577232	1.40053	0.77643	2.76437	2.45814	4.08587
gene-TCN2	54.6208	44.4593	59.5121	16.4584	17.0486	33.6547
Nanorana_parkeri_newGene_2146	1.89943	1.41556	2.77347	0.772597	0.644625	1.09868
gene-LOC108804599	2.99282	2.41793	1.05784	0.101622	0.132976	0.399887
gene-RAB25	15.2024	10.6339	15.8894	4.07747	4.10144	2.09046
gene-RAB20	3.79437	2.27061	3.03986	5.46494	5.72279	10.7667
gene-FBXO25	0.610718	0.529907	1.00579	2.24185	1.416	3.17724
gene-RNASET2	29.3023	21.4571	22.7956	64.2497	67.0561	142.261
gene-FARSA	5.25301	2.9819	3.5322	0.530729	0.505665	3.01962
gene-FARSB	7.64223	2.58578	3.5339	0.838686	0.805367	2.2933
gene-DIRC2	0.486963	0.638983	0.672319	4.41212	3.37897	10.0631
gene-FOXRED1	25.9682	8.58231	25.8732	3.55685	2.9336	5.31717
gene-FOXRED2	13.1538	22.7921	12.0122	6.5295	6.64827	8.71053
gene-NDUFB5	100.126	72.2627	103.794	26.9852	25.8869	43.301
gene-NDUFB8	51.7697	36.4045	41.8041	11.6159	11.4511	15.2314
gene-NDUFB9	151.741	116.579	144.464	58.0314	50.9729	68.7916
gene-FLCN	1.05163	2.32134	1.77929	4.84683	4.67971	9.31003
gene-LRPPRC	5.54731	4.45013	6.18384	0.644196	0.746042	2.36968
gene-PLD3	2.27698	2.31427	3.00462	8.29632	7.14223	28.7011
gene-DCUN1D4	1.54175	1.02565	0.812296	2.65012	2.69857	3.49273
gene-LOC108785657	1.3054	0.670438	1.7645	18.0095	18.0753	12.5302
gene-LOC108785653	0.258318	0.051624	0.109934	0.547823	0.524005	0.895327
gene-LOC108788581	0.520416	0.113086	0.429492	0.917912	1.16736	1.50812
gene-CUNH11orf54	34.3909	31.7788	37.4055	6.90142	6.52129	13.2367
Nanorana_parkeri_newGene_28996	2.09833	1.31936	0.961401	6.93096	6.35932	3.19208
Nanorana_parkeri_newGene_28994	31.9039	67.5051	25.6446	5.95975	5.32585	23.473
Nanorana_parkeri_newGene_18605	256.974	269.741	356.983	119.724	130.559	109.844
Nanorana_parkeri_newGene_18604	157.755	115.348	184.102	35.4653	34.1148	41.5774
gene-LOC108790401	57.9476	22.1353	38.046	9.40725	10.9608	23.9454
Nanorana_parkeri_newGene_14929	4.73121	4.60689	1.92888	0.018416	0.281092	2.38104
gene-SLC25A27	29.1156	26.2211	25.3972	2.35434	2.16749	3.94736
gene-SLC25A24	1.4102	1.09015	0.802296	2.11104	1.9945	6.70252
gene-ANKIB1	0.110773	0.200157	0.203908	0.798677	0.577098	2.78426
gene-SLC25A20	74.2058	39.0661	72.1445	11.3846	11.8138	10.3828
gene-SLC25A29	0.463415	0.641096	0.430817	2.37521	1.36573	9.32997
gene-CUNH14orf105	8.34089	3.79851	8.42903	2.90481	2.46092	3.61725
gene-DDOST	126.976	53.9059	138.125	34.9502	29.0319	38.0105
gene-EEF2K	0.63756	0.276107	0.226176	2.08875	1.31758	6.95389
Nanorana_parkeri_newGene_2427	0.676253	0.316229	0.094293	0.993489	1.46783	4.18255
Nanorana_parkeri_newGene_19269	0.818673	0.527334	0.784137	1.2348	1.36688	2.88056
Nanorana_parkeri_newGene_19265	2.49182	1.31414	0.647166	8.64685	6.32347	10.2921
gene-LOC108789519	0.277184	0.713627	0.482554	1.14688	1.27387	2.75812
gene-LOC108789514	12.2714	23.8041	5.30058	42.5015	39.3152	67.2559
gene-MMRN1	0.073859	0.179808	0.112383	0.244084	0.45451	0.663645
gene-ZNF598	13.9318	5.58732	8.99546	3.25843	2.92575	5.34645
gene-LOC108797444	23.9061	12.7756	21.2644	5.60962	4.81204	7.92474
gene-RDH13	3.80374	2.2852	0.979452	0.373962	0.291407	1.32719
gene-RDH14	3.1138	1.94995	3.16623	13.4032	9.16004	13.9257
gene-TLR2	0.619772	0.681774	0.26212	1.99609	2.09316	2.70285
gene-CUNH1orf27	29.6861	28.3516	26.8099	13.4475	13.6918	11.5157
gene-IER5	3.81647	2.21689	3.65136	6.78126	5.39299	10.095
gene-XPOT	18.7237	12.9144	18.5769	3.0468	3.3554	7.22207
gene-HN1L	8.05442	8.57099	8.07742	30.542	26.9886	64.4051
Nanorana_parkeri_newGene_43885	23.8323	38.744	31.7147	6.4444	6.7298	11.0083
Nanorana_parkeri_newGene_37468	13.2532	9.33028	12.2541	4.0376	4.59761	8.97802
gene-RABEPK	2.98509	5.24778	6.00451	1.68961	1.45663	3.20368
gene-CSK	3.0215	1.07599	2.14601	5.03423	4.32979	4.7735
gene-IDH3G	26.4235	22.787	26.8139	10.4082	10.3911	9.47022
gene-ANGPTL2	0.802946	1.3643	0.376186	2.6931	3.27901	13.1341
gene-ANGPTL3	12.113	6.53579	8.936	19.5778	18.5779	40.467
Nanorana_parkeri_newGene_54022	10.3901	9.81405	12.1267	3.30415	3.94636	8.52558
Nanorana_parkeri_newGene_30789	4.34795	3.15291	5.01105	0.769993	0.733206	0.688671
Nanorana_parkeri_newGene_54797	5.3373	5.15122	11.4322	0.773972	1.44103	0.339077
gene-GRN	125.091	76.8751	49.7795	146.808	146.167	278.212
gene-LOC108801892	0.532791	0.537284	0.460916	1.56494	1.75019	1.3026
gene-PDCD2L	7.29554	4.60466	2.31396	1.74077	1.78467	1.67624
gene-MECR	30.2957	16.8924	26.4319	6.97048	7.9804	14.0656
Nanorana_parkeri_newGene_53163	1.79538	0.563272	0.87874	0.172407	0	0.03644
Nanorana_parkeri_newGene_53166	8.34435	8.43573	10.0892	1.96414	2.49078	3.93619
gene-CUNH2orf76	13.3786	8.20841	11.0421	24.738	23.3398	21.5505
Nanorana_parkeri_newGene_20525	3.18343	1.5209	2.60822	0.619954	0.469038	0.766918
Nanorana_parkeri_newGene_4375	0.405414	0.088332	0.174525	0.830444	0.972976	2.88286
gene-LIFR	0.436109	0.350342	0.274134	3.17369	1.82399	3.33342
gene-EGFL6	0.087945	0.189625	1.03841	10.3106	10.3429	0.871991
Nanorana_parkeri_newGene_23384	4.2008	2.54734	1.29668	1.09862	0.618057	1.05047
gene-SOAT1	0.488905	0.141496	0.394323	2.0158	1.73408	4.05933
gene-SOAT2	29.0953	18.1111	27.5882	7.68369	6.83555	10.4239
gene-XRCC1	1.97181	0.594749	1.0476	3.581	2.59777	5.22069
Nanorana_parkeri_newGene_55984	39.156	44.123	40.0151	83.817	70.2247	118.853
gene-CGREF1	7.40072	5.99265	5.11218	1.31104	0.467634	1.54258
gene-LEAP2	44.2801	66.4415	79.6336	383.241	404.069	285.729
gene-LOC108794999	10.3571	5.77412	6.67974	2.4955	2.0762	6.13111
gene-TTC39A	0	0	0	1.85503	1.59205	0.778975
gene-WDFY1	4.19381	1.85397	3.3594	6.65833	4.72893	13.1152
gene-WDFY2	0.829952	0.258065	0.629731	2.99212	1.49318	4.47884
gene-RPL37	590.861	455.212	673.527	3049.2	3139.44	3164.47
gene-LCP1	10.0341	8.50295	7.28625	41.851	43.6569	70.6171
Nanorana_parkeri_newGene_27602	2.48231	1.45144	1.85475	0.321615	0.407151	0.716109
gene-UBXN8	12.3439	9.61156	13.615	2.47733	3.41583	1.70817
gene-EXOC5	0.400423	0.44189	0.288339	0.781344	0.79661	1.66426
gene-RPL39	325.157	297.889	398.078	2063.1	2101.72	1926.44
Nanorana_parkeri_newGene_33787	3.00334	2.49604	1.18722	1.53004	1.18141	1.80739
Nanorana_parkeri_newGene_20439	8.21809	9.4046	7.6315	2.79622	2.34433	5.64301
Nanorana_parkeri_newGene_28225	6.96176	9.46875	9.39339	1.22957	0.863361	2.99792
Nanorana_parkeri_newGene_39706	0.221772	0.314683	0.14253	0.623115	0.50947	0.963503
gene-ACSS2	4.98155	3.71191	4.45632	1.68372	1.7043	2.21289
gene-TUB	13.1723	12.6559	13.7713	6.9379	4.59846	5.85942
gene-HNRNPAB	37.4585	26.8178	33.4963	9.0702	8.50781	30.8247
gene-LOC108793657	0.757722	0.575179	0.597813	5.57149	5.5289	5.4325
gene-TGM2	4.82321	2.49845	2.3872	6.38559	5.22933	25.4627
gene-KLHL28	1.32412	0.766626	0.991819	1.96068	1.61898	4.00589
gene-KLHL20	0.331035	0.300459	0.352412	0.836195	0.630056	1.68807
gene-ENOSF1	0.567008	0.343973	0.168154	1.32493	1.20998	1.68204
gene-UBC	50.8055	108.671	81.9929	189.629	197.442	210.277
gene-NPC2	148.655	97.6068	92.5174	316.703	269.155	647.908
gene-LOC108794381	225.98	227.055	222.548	105.775	113.531	89.2354
gene-LOC108804656	418.14	613.408	448.503	10.0691	9.83998	64.8567
gene-LOC108804654	0.141637	0.12187	0.088169	0.525402	0.37428	0.596944
gene-LOC108802485	6.21968	3.7622	9.05351	1.01768	1.64184	2.53964
gene-LOC108802486	3.19323	1.50982	2.76219	4.99517	4.25964	6.54338
gene-P2RY10	1.20434	0.749087	1.33544	2.04617	1.93122	3.56468
gene-FTSJ1	6.00187	4.28335	4.50074	12.9768	13.4629	14.8921
gene-RENBP	2.60596	0.647817	1.06267	4.92647	4.67094	8.39663
gene-AGXT2	22.3435	48.0527	39.0256	3.73445	3.95659	1.94977
gene-SOS2	1.34694	0.842448	1.22986	0.417086	0.415118	0.540922
gene-CTSS	30.4894	14.2213	22.6307	128.302	122.239	569.721
[truncated: 2,568 more rows]
