# Supplementary material for: Integrated analysis of transcriptome and metabolome data reveals insights for molecular mechanisms in overwintering Tibetan frogs, Nanorana parkeri
Source: Front Physiol. 2023 Jan 9;13:1104476. doi: 10.3389/fphys.2022.1104476 (PMC9868574; doi:10.3389/fphys.2022.1104476)
Supplement: Supplementary file 3 [file Table5.xls]

## Sheet: Table S5 All signiﬁcantly chang
Table S5 All signiﬁcantly changed metabolites (SCMs) from metabolomic analysis
Metabolites	VIP	P-value	Fold change	Status
creatinine	4.32389	0.0189673	12.8834	Up
inosine-5-phosphate	1.55034	0.0269036	9.38838	Up
glucose-6-phosphate	1.44239	0.00371824	5.37133	Up
fructose-6-phosphate	2.15808	0.00412001	4.87466	Up
lactic acid	2.08234	0.0118992	4.12656	Up
ethanolamine	2.57508	9.147e-06	3.76373	Up
glycerol-3-phosphate	4.07244	4.81556e-06	3.73591	Up
phosphoethanolamine	1.34201	0.00297413	3.3814	Up
palmitic acid	2.09495	0.00134114	1.87692	Up
benzoic acid	1.36428	3.72574e-05	1.80779	Up
phosphate	7.81556	0.00183811	1.67342	Up
stearic acid	1.21178	5.2977e-06	1.59726	Up
2-hydroxypyridine	1.25132	0.000530069	1.58655	Up
cholesterol	1.03542	0.0347444	0.787306	Down
pyroglutamic acid	2.12527	0.00246486	0.683394	Down
alanine	3.62193	0.000173228	0.600771	Down
fumaric acid	1.04446	0.000415708	0.582369	Down
glutamic acid	2.71225	0.000532339	0.57985	Down
glycine	3.05763	1.1138e-05	0.508665	Down
cysteine	1.14583	0.00104136	0.4808	Down
threonine	2.27146	5.43372e-05	0.46773	Down
serine	3.59757	1.40022e-05	0.433696	Down
valine	4.34713	1.18437e-05	0.370918	Down
phenylalanine	2.43943	8.58917e-05	0.357843	Down
proline	4.19284	2.90906e-05	0.356146	Down
methionine	2.75777	9.15031e-06	0.349307	Down
ornithine	1.64122	0.000475506	0.313292	Down
lysine	2.14149	5.48465e-05	0.305985	Down
isoleucine	3.55721	4.07034e-05	0.300894	Down
aspartic acid	2.81297	6.45257e-06	0.294876	Down
leucine	5.22757	2.38296e-05	0.287563	Down
tyrosine	3.43048	1.08917e-05	0.276964	Down
uracil	1.16631	4.33525e-05	0.231185	Down
glycine-proline	1.14215	0.000220801	0.211214	Down
tryptophan	1.67426	0.000211511	0.171996	Down
